# Supplementary material for: Structural model of dodecameric heat-shock protein Hsp21: Flexible N-terminal arms interact with client proteins while C-terminal tails maintain the dodecamer and chaperone activity
Source: J Biol Chem. 2017 Mar 21;292(19):8103–21. doi: 10.1074/jbc.M116.766816 (PMC5427286; doi:10.1074/jbc.M116.766816)
Supplement: Supplemental Data [file supp_M116.766816_Supplemental_information_3_hsp21_model_170406.pdb]

HELIX    1   1 ARG A   61  ASP A   65  1                                   5
HELIX    2   2 GLY A   76  ILE A   82  1                                   7
HELIX    3   3 LYS A  106  ASP A  108  1                                   3
HELIX    4   4 LYS A  153  LYS A  155  1                                   3
HELIX    5   5 LYS B  106  ASP B  108  1                                   3
HELIX    6   6 ARG C   61  ASP C   65  1                                   5
HELIX    7   7 GLY C   76  ILE C   82  1                                   7
HELIX    8   8 LYS C  106  ASP C  108  1                                   3
HELIX    9   9 LYS C  153  LYS C  155  1                                   3
HELIX   10  10 LYS E  106  ASP E  108  1                                   3
HELIX   11  11 ARG D   61  ASP D   65  1                                   5
HELIX   12  12 GLY D   76  ILE D   82  1                                   7
HELIX   13  13 LYS D  106  ASP D  108  1                                   3
HELIX   14  14 LYS D  153  LYS D  155  1                                   3
HELIX   15  15 LYS F  106  ASP F  108  1                                   3
HELIX   16  16 ARG G   61  ASP G   65  1                                   5
HELIX   17  17 GLY G   76  ILE G   82  1                                   7
HELIX   18  18 LYS G  106  ASP G  108  1                                   3
HELIX   19  19 LYS G  153  LYS G  155  1                                   3
HELIX   20  20 LYS H  106  ASP H  108  1                                   3
HELIX   21  21 ARG I   61  ASP I   65  1                                   5
HELIX   22  22 GLY I   76  ILE I   82  1                                   7
HELIX   23  23 LYS I  106  ASP I  108  1                                   3
HELIX   24  24 LYS I  153  LYS I  155  1                                   3
HELIX   25  25 LYS K  106  ASP K  108  1                                   3
HELIX   26  26 ARG J   61  ASP J   65  1                                   5
HELIX   27  27 GLY J   76  ILE J   82  1                                   7
HELIX   28  28 LYS J  106  ASP J  108  1                                   3
HELIX   29  29 LYS J  153  LYS J  155  1                                   3
HELIX   30  30 LYS L  106  ASP L  108  1                                   3
SHEET    1   1 1 MET A  97  ASP A 100  0
SHEET    2   2 1 VAL A 109  GLU A 114  0
SHEET    3   3 1 VAL A 117  GLY A 122  0
SHEET    4   4 1 TYR A 141  LEU A 145  0
SHEET    5   5 1 LYS A 157  LYS A 161  0
SHEET    6   6 1 VAL A 164  THR A 168  0
SHEET    7   7 1 MET B  97  ASP B 100  0
SHEET    8   8 1 VAL B 109  GLU B 114  0
SHEET    9   9 1 VAL B 117  GLU B 123  0
SHEET   10  10 1 SER B 140  LEU B 145  0
SHEET   11  11 1 LYS B 157  LYS B 161  0
SHEET   12  12 1 VAL B 164  THR B 168  0
SHEET   13  13 1 MET C  97  ASP C 100  0
SHEET   14  14 1 VAL C 109  GLU C 114  0
SHEET   15  15 1 VAL C 117  GLY C 122  0
SHEET   16  16 1 TYR C 141  LEU C 145  0
SHEET   17  17 1 LYS C 157  LYS C 161  0
SHEET   18  18 1 VAL C 164  THR C 168  0
SHEET   19  19 1 MET E  97  ASP E 100  0
SHEET   20  20 1 VAL E 109  GLU E 114  0
SHEET   21  21 1 VAL E 117  GLU E 123  0
SHEET   22  22 1 SER E 140  LEU E 145  0
SHEET   23  23 1 LYS E 157  LYS E 161  0
SHEET   24  24 1 VAL E 164  THR E 168  0
SHEET   25  25 1 MET D  97  ASP D 100  0
SHEET   26  26 1 VAL D 109  GLU D 114  0
SHEET   27  27 1 VAL D 117  GLY D 122  0
SHEET   28  28 1 TYR D 141  LEU D 145  0
SHEET   29  29 1 LYS D 157  LYS D 161  0
SHEET   30  30 1 VAL D 164  THR D 168  0
SHEET   31  31 1 MET F  97  ASP F 100  0
SHEET   32  32 1 VAL F 109  GLU F 114  0
SHEET   33  33 1 VAL F 117  GLU F 123  0
SHEET   34  34 1 SER F 140  LEU F 145  0
SHEET   35  35 1 LYS F 157  LYS F 161  0
SHEET   36  36 1 VAL F 164  THR F 168  0
SHEET   37  37 1 MET G  97  ASP G 100  0
SHEET   38  38 1 VAL G 109  GLU G 114  0
SHEET   39  39 1 VAL G 117  GLY G 122  0
SHEET   40  40 1 TYR G 141  LEU G 145  0
SHEET   41  41 1 LYS G 157  LYS G 161  0
SHEET   42  42 1 VAL G 164  THR G 168  0
SHEET   43  43 1 MET H  97  ASP H 100  0
SHEET   44  44 1 VAL H 109  GLU H 114  0
SHEET   45  45 1 VAL H 117  GLU H 123  0
SHEET   46  46 1 SER H 140  LEU H 145  0
SHEET   47  47 1 LYS H 157  LYS H 161  0
SHEET   48  48 1 VAL H 164  THR H 168  0
SHEET   49  49 1 MET I  97  ASP I 100  0
SHEET   50  50 1 VAL I 109  GLU I 114  0
SHEET   51  51 1 VAL I 117  GLY I 122  0
SHEET   52  52 1 TYR I 141  LEU I 145  0
SHEET   53  53 1 LYS I 157  LYS I 161  0
SHEET   54  54 1 VAL I 164  THR I 168  0
SHEET   55  55 1 MET K  97  ASP K 100  0
SHEET   56  56 1 VAL K 109  GLU K 114  0
SHEET   57  57 1 VAL K 117  GLU K 123  0
SHEET   58  58 1 SER K 140  LEU K 145  0
SHEET   59  59 1 LYS K 157  LYS K 161  0
SHEET   60  60 1 VAL K 164  THR K 168  0
SHEET   61  61 1 MET J  97  ASP J 100  0
SHEET   62  62 1 VAL J 109  GLU J 114  0
SHEET   63  63 1 VAL J 117  GLY J 122  0
SHEET   64  64 1 TYR J 141  LEU J 145  0
SHEET   65  65 1 LYS J 157  LYS J 161  0
SHEET   66  66 1 VAL J 164  THR J 168  0
SHEET   67  67 1 MET L  97  ASP L 100  0
SHEET   68  68 1 VAL L 109  GLU L 114  0
SHEET   69  69 1 VAL L 117  GLU L 123  0
SHEET   70  70 1 SER L 140  LEU L 145  0
SHEET   71  71 1 LYS L 157  LYS L 161  0
SHEET   72  72 1 VAL L 164  THR L 168  0
ATOM      1  N   LEU A  42      28.188  -9.032 -13.849  1.00124.94           N
ATOM      2  CA  LEU A  42      28.616  -9.170 -15.251  1.00124.94           C
ATOM      3  CB  LEU A  42      29.639 -10.307 -15.457  1.00124.94           C
ATOM      4  CG  LEU A  42      30.875 -10.265 -14.531  1.00124.94           C
ATOM      5  CD1 LEU A  42      30.537 -10.590 -13.064  1.00124.94           C
ATOM      6  CD2 LEU A  42      31.907 -11.268 -15.018  1.00124.94           C
ATOM      7  C   LEU A  42      27.334  -9.466 -15.992  1.00124.94           C
ATOM      8  O   LEU A  42      26.516 -10.181 -15.416  1.00124.94           O
ATOM      9  HA  LEU A  42      29.029  -8.235 -15.629  1.00  0.00           H
ATOM     10  HB2 LEU A  42      29.143 -11.270 -15.326  1.00  0.00           H
ATOM     11  HB3 LEU A  42      29.976 -10.261 -16.495  1.00  0.00           H
ATOM     12  HG  LEU A  42      31.314  -9.267 -14.573  1.00  0.00           H
ATOM     13  H1  LEU A  42      27.354  -8.462 -13.822  1.00  0.00           H
ATOM     14  H2  LEU A  42      27.927  -9.956 -13.525  1.00  0.00           H
ATOM     15  H3  LEU A  42      28.921  -8.650 -13.274  1.00  0.00           H
ATOM     16 HD11 LEU A  42      31.384 -11.090 -12.590  1.00  0.00           H
ATOM     17 HD12 LEU A  42      29.695 -11.283 -13.008  1.00  0.00           H
ATOM     18 HD13 LEU A  42      30.348  -9.684 -12.492  1.00  0.00           H
ATOM     19 HD21 LEU A  42      32.816 -11.215 -14.416  1.00  0.00           H
ATOM     20 HD22 LEU A  42      32.171 -11.057 -16.049  1.00  0.00           H
ATOM     21 HD23 LEU A  42      31.512 -12.285 -14.981  1.00  0.00           H
ATOM     22  N   LEU A  43      26.943  -8.590 -16.917  1.00106.70           N
ATOM     23  CA  LEU A  43      25.835  -8.995 -17.764  1.00106.70           C
ATOM     24  CB  LEU A  43      25.401  -7.866 -18.719  1.00106.70           C
ATOM     25  CG  LEU A  43      24.145  -8.144 -19.583  1.00106.70           C
ATOM     26  CD1 LEU A  43      24.199  -9.185 -20.718  1.00106.70           C
ATOM     27  CD2 LEU A  43      22.942  -8.399 -18.667  1.00106.70           C
ATOM     28  C   LEU A  43      26.268 -10.263 -18.474  1.00106.70           C
ATOM     29  O   LEU A  43      27.410 -10.367 -18.903  1.00106.70           O
ATOM     30  H   LEU A  43      27.640  -7.986 -17.344  1.00  0.00           H
ATOM     31  HA  LEU A  43      25.009  -9.261 -17.112  1.00  0.00           H
ATOM     32  HB2 LEU A  43      25.188  -6.986 -18.113  1.00  0.00           H
ATOM     33  HB3 LEU A  43      26.233  -7.590 -19.358  1.00  0.00           H
ATOM     34  HG  LEU A  43      23.931  -7.200 -20.085  1.00  0.00           H
ATOM     35 HD11 LEU A  43      23.320  -9.829 -20.757  1.00  0.00           H
ATOM     36 HD12 LEU A  43      24.253  -8.672 -21.676  1.00  0.00           H
ATOM     37 HD13 LEU A  43      25.070  -9.828 -20.657  1.00  0.00           H
ATOM     38 HD21 LEU A  43      23.218  -8.449 -17.616  1.00  0.00           H
ATOM     39 HD22 LEU A  43      22.265  -7.568 -18.826  1.00  0.00           H
ATOM     40 HD23 LEU A  43      22.458  -9.342 -18.927  1.00  0.00           H
ATOM     41  N   ASP A  44      25.389 -11.238 -18.467  1.00 82.66           N
ATOM     42  CA  ASP A  44      25.562 -12.456 -19.218  1.00 82.66           C
ATOM     43  CB  ASP A  44      26.023 -13.541 -18.246  1.00 82.66           C
ATOM     44  CG  ASP A  44      26.204 -14.834 -19.008  1.00 82.66           C
ATOM     45  OD1 ASP A  44      27.124 -14.821 -19.851  1.00 82.66           O
ATOM     46  OD2 ASP A  44      25.130 -15.432 -19.182  1.00 82.66           O
ATOM     47  C   ASP A  44      24.209 -12.723 -19.898  1.00 82.66           C
ATOM     48  O   ASP A  44      23.181 -12.571 -19.221  1.00 82.66           O
ATOM     49  H   ASP A  44      24.476 -11.115 -18.059  1.00  0.00           H
ATOM     50  HA  ASP A  44      26.340 -12.337 -19.970  1.00  0.00           H
ATOM     51  HB2 ASP A  44      25.283 -13.674 -17.455  1.00  0.00           H
ATOM     52  HB3 ASP A  44      26.971 -13.249 -17.789  1.00  0.00           H
ATOM     53  N   PRO A  45      24.152 -12.730 -21.246  1.00 80.10           N
ATOM     54  CA  PRO A  45      22.895 -12.901 -21.953  1.00 80.10           C
ATOM     55  CD  PRO A  45      25.257 -12.775 -22.188  1.00 80.10           C
ATOM     56  CB  PRO A  45      23.166 -12.599 -23.428  1.00 80.10           C
ATOM     57  CG  PRO A  45      24.624 -12.984 -23.583  1.00 80.10           C
ATOM     58  C   PRO A  45      22.400 -14.330 -21.765  1.00 80.10           C
ATOM     59  O   PRO A  45      21.202 -14.519 -21.784  1.00 80.10           O
ATOM     60  HA  PRO A  45      22.137 -12.211 -21.581  1.00  0.00           H
ATOM     61  HD2 PRO A  45      25.791 -11.834 -22.106  1.00  0.00           H
ATOM     62  HD3 PRO A  45      25.946 -13.585 -21.950  1.00  0.00           H
ATOM     63  HB2 PRO A  45      23.042 -11.536 -23.634  1.00  0.00           H
ATOM     64  HB3 PRO A  45      22.535 -13.194 -24.094  1.00  0.00           H
ATOM     65  HG2 PRO A  45      25.089 -12.444 -24.392  1.00  0.00           H
ATOM     66  HG3 PRO A  45      24.661 -14.007 -23.897  1.00  0.00           H
ATOM     67  N   LEU A  46      23.269 -15.308 -21.498  1.00 98.76           N
ATOM     68  CA  LEU A  46      22.879 -16.692 -21.234  1.00 98.76           C
ATOM     69  CB  LEU A  46      24.103 -17.638 -21.225  1.00 98.76           C
ATOM     70  CG  LEU A  46      25.074 -17.672 -22.415  1.00 98.76           C
ATOM     71  CD1 LEU A  46      24.278 -18.039 -23.655  1.00 98.76           C
ATOM     72  CD2 LEU A  46      25.799 -16.374 -22.696  1.00 98.76           C
ATOM     73  C   LEU A  46      22.168 -16.821 -19.889  1.00 98.76           C
ATOM     74  O   LEU A  46      21.522 -17.842 -19.648  1.00 98.76           O
ATOM     75  H   LEU A  46      24.237 -15.069 -21.312  1.00  0.00           H
ATOM     76  HA  LEU A  46      22.173 -17.012 -22.000  1.00  0.00           H
ATOM     77  HB2 LEU A  46      24.693 -17.466 -20.329  1.00  0.00           H
ATOM     78  HB3 LEU A  46      23.698 -18.642 -21.135  1.00  0.00           H
ATOM     79  HG  LEU A  46      25.823 -18.439 -22.224  1.00  0.00           H
ATOM     80 HD11 LEU A  46      24.947 -18.105 -24.515  1.00  0.00           H
ATOM     81 HD12 LEU A  46      23.817 -18.998 -23.447  1.00  0.00           H
ATOM     82 HD13 LEU A  46      23.501 -17.302 -23.852  1.00  0.00           H
ATOM     83 HD21 LEU A  46      26.655 -16.534 -23.350  1.00  0.00           H
ATOM     84 HD22 LEU A  46      26.128 -15.917 -21.767  1.00  0.00           H
ATOM     85 HD23 LEU A  46      25.101 -15.742 -23.197  1.00  0.00           H
ATOM     86  N   SER A  47      22.438 -15.897 -18.958  1.00 85.95           N
ATOM     87  CA  SER A  47      22.061 -16.102 -17.575  1.00 85.95           C
ATOM     88  CB  SER A  47      22.525 -15.010 -16.622  1.00 85.95           C
ATOM     89  OG  SER A  47      22.043 -15.319 -15.316  1.00 85.95           O
ATOM     90  C   SER A  47      20.549 -16.291 -17.455  1.00 85.95           C
ATOM     91  O   SER A  47      19.773 -15.401 -17.839  1.00 85.95           O
ATOM     92  H   SER A  47      23.220 -15.283 -19.159  1.00  0.00           H
ATOM     93  HA  SER A  47      22.600 -16.992 -17.273  1.00  0.00           H
ATOM     94  HB2 SER A  47      23.615 -14.988 -16.605  1.00  0.00           H
ATOM     95  HB3 SER A  47      22.138 -14.045 -16.944  1.00  0.00           H
ATOM     96  HG  SER A  47      22.772 -15.243 -14.695  1.00  0.00           H
ATOM     97  N   PRO A  48      20.149 -17.310 -16.679  1.00 97.53           N
ATOM     98  CA  PRO A  48      18.765 -17.567 -16.354  1.00 97.53           C
ATOM     99  CD  PRO A  48      20.985 -18.436 -16.275  1.00 97.53           C
ATOM    100  CB  PRO A  48      18.834 -18.783 -15.415  1.00 97.53           C
ATOM    101  CG  PRO A  48      20.037 -19.561 -15.924  1.00 97.53           C
ATOM    102  C   PRO A  48      18.003 -16.330 -15.797  1.00 97.53           C
ATOM    103  O   PRO A  48      16.825 -16.174 -16.096  1.00 97.53           O
ATOM    104  HA  PRO A  48      18.292 -17.906 -17.271  1.00  0.00           H
ATOM    105  HD2 PRO A  48      21.633 -18.770 -17.086  1.00  0.00           H
ATOM    106  HD3 PRO A  48      21.571 -18.156 -15.400  1.00  0.00           H
ATOM    107  HB2 PRO A  48      18.988 -18.463 -14.386  1.00  0.00           H
ATOM    108  HB3 PRO A  48      17.977 -19.439 -15.474  1.00  0.00           H
ATOM    109  HG2 PRO A  48      20.450 -20.224 -15.165  1.00  0.00           H
ATOM    110  HG3 PRO A  48      19.779 -20.114 -16.831  1.00  0.00           H
ATOM    111  N   MET A  49      18.631 -15.336 -15.144  1.00163.22           N
ATOM    112  CA  MET A  49      17.842 -14.257 -14.504  1.00163.22           C
ATOM    113  CB  MET A  49      18.642 -13.373 -13.541  1.00163.22           C
ATOM    114  CG  MET A  49      19.240 -12.092 -14.162  1.00163.22           C
ATOM    115  SD  MET A  49      20.685 -12.294 -15.219  1.00163.22           S
ATOM    116  CE  MET A  49      21.862 -12.709 -13.920  1.00163.22           C
ATOM    117  C   MET A  49      17.016 -13.364 -15.428  1.00163.22           C
ATOM    118  O   MET A  49      16.199 -12.582 -14.936  1.00163.22           O
ATOM    119  H   MET A  49      19.633 -15.385 -15.022  1.00  0.00           H
ATOM    120  HA  MET A  49      17.106 -14.762 -13.906  1.00  0.00           H
ATOM    121  HB2 MET A  49      17.932 -13.036 -12.783  1.00  0.00           H
ATOM    122  HB3 MET A  49      19.398 -13.964 -13.030  1.00  0.00           H
ATOM    123  HG2 MET A  49      19.520 -11.426 -13.351  1.00  0.00           H
ATOM    124  HG3 MET A  49      18.484 -11.557 -14.734  1.00  0.00           H
ATOM    125  HE1 MET A  49      21.918 -11.880 -13.219  1.00  0.00           H
ATOM    126  HE2 MET A  49      21.528 -13.606 -13.396  1.00  0.00           H
ATOM    127  HE3 MET A  49      22.837 -12.898 -14.367  1.00  0.00           H
ATOM    128  N   ARG A  50      17.477 -13.159 -16.664  1.00189.04           N
ATOM    129  CA  ARG A  50      16.755 -12.284 -17.590  1.00189.04           C
ATOM    130  CB  ARG A  50      17.682 -11.623 -18.601  1.00189.04           C
ATOM    131  CG  ARG A  50      18.554 -10.620 -17.859  1.00189.04           C
ATOM    132  CD  ARG A  50      19.270  -9.721 -18.850  1.00189.04           C
ATOM    133  NE  ARG A  50      20.028  -8.711 -18.106  1.00189.04           N
ATOM    134  CZ  ARG A  50      19.619  -7.516 -17.735  1.00189.04           C
ATOM    135  NH1 ARG A  50      18.426  -7.078 -18.015  1.00189.04           N
ATOM    136  NH2 ARG A  50      20.434  -6.715 -17.104  1.00189.04           N
ATOM    137  C   ARG A  50      15.637 -13.032 -18.267  1.00189.04           C
ATOM    138  O   ARG A  50      15.652 -14.243 -18.415  1.00189.04           O
ATOM    139  H   ARG A  50      18.201 -13.785 -17.012  1.00  0.00           H
ATOM    140  HA  ARG A  50      16.260 -11.504 -17.011  1.00  0.00           H
ATOM    141  HB2 ARG A  50      18.296 -12.369 -19.106  1.00  0.00           H
ATOM    142  HB3 ARG A  50      17.077 -11.089 -19.336  1.00  0.00           H
ATOM    143  HG2 ARG A  50      17.939 -10.005 -17.198  1.00  0.00           H
ATOM    144  HG3 ARG A  50      19.292 -11.150 -17.263  1.00  0.00           H
ATOM    145  HD2 ARG A  50      18.549  -9.254 -19.522  1.00  0.00           H
ATOM    146  HD3 ARG A  50      19.951 -10.331 -19.451  1.00  0.00           H
ATOM    147  HE  ARG A  50      20.973  -8.985 -17.884  1.00  0.00           H
ATOM    148 HH11 ARG A  50      17.825  -7.694 -18.538  1.00  0.00           H
ATOM    149 HH12 ARG A  50      18.117  -6.157 -17.781  1.00  0.00           H
ATOM    150 HH21 ARG A  50      21.385  -7.034 -17.011  1.00  0.00           H
ATOM    151 HH22 ARG A  50      20.213  -5.742 -17.091  1.00  0.00           H
ATOM    152  N   THR A  51      14.646 -12.269 -18.709  1.00264.59           N
ATOM    153  CA  THR A  51      13.607 -12.847 -19.534  1.00264.59           C
ATOM    154  CB  THR A  51      12.236 -12.211 -19.378  1.00264.59           C
ATOM    155  OG1 THR A  51      11.260 -12.987 -20.034  1.00264.59           O
ATOM    156  CG2 THR A  51      12.132 -10.795 -19.908  1.00264.59           C
ATOM    157  C   THR A  51      14.110 -12.786 -20.936  1.00264.59           C
ATOM    158  O   THR A  51      14.478 -11.750 -21.489  1.00264.59           O
ATOM    159  H   THR A  51      14.753 -11.273 -18.694  1.00  0.00           H
ATOM    160  HA  THR A  51      13.476 -13.899 -19.256  1.00  0.00           H
ATOM    161  HB  THR A  51      12.019 -12.192 -18.328  1.00  0.00           H
ATOM    162  HG1 THR A  51      10.528 -13.126 -19.419  1.00  0.00           H
ATOM    163 HG21 THR A  51      11.320 -10.291 -19.391  1.00  0.00           H
ATOM    164 HG22 THR A  51      11.939 -10.823 -20.980  1.00  0.00           H
ATOM    165 HG23 THR A  51      13.066 -10.268 -19.723  1.00  0.00           H
ATOM    166  N   MET A  52      14.125 -13.963 -21.477  1.00303.82           N
ATOM    167  CA  MET A  52      13.929 -14.159 -22.866  1.00303.82           C
ATOM    168  CB  MET A  52      15.306 -14.422 -23.475  1.00303.82           C
ATOM    169  CG  MET A  52      16.044 -15.563 -22.800  1.00303.82           C
ATOM    170  SD  MET A  52      17.598 -15.845 -23.614  1.00303.82           S
ATOM    171  CE  MET A  52      18.551 -14.775 -22.554  1.00303.82           C
ATOM    172  C   MET A  52      12.886 -15.262 -22.888  1.00303.82           C
ATOM    173  O   MET A  52      12.384 -15.731 -21.858  1.00303.82           O
ATOM    174  H   MET A  52      13.805 -14.735 -20.899  1.00  0.00           H
ATOM    175  HA  MET A  52      13.501 -13.275 -23.336  1.00  0.00           H
ATOM    176  HB2 MET A  52      15.916 -13.527 -23.343  1.00  0.00           H
ATOM    177  HB3 MET A  52      15.224 -14.627 -24.542  1.00  0.00           H
ATOM    178  HG2 MET A  52      16.226 -15.356 -21.745  1.00  0.00           H
ATOM    179  HG3 MET A  52      15.440 -16.444 -22.841  1.00  0.00           H
ATOM    180  HE1 MET A  52      17.935 -13.974 -22.153  1.00  0.00           H
ATOM    181  HE2 MET A  52      18.950 -15.367 -21.726  1.00  0.00           H
ATOM    182  HE3 MET A  52      19.354 -14.350 -23.151  1.00  0.00           H
ATOM    183  N   ARG A  53      12.605 -15.773 -24.063  1.00331.74           N
ATOM    184  CA  ARG A  53      12.129 -17.140 -24.087  1.00331.74           C
ATOM    185  CB  ARG A  53      11.687 -17.305 -25.519  1.00331.74           C
ATOM    186  CG  ARG A  53      10.798 -18.446 -25.975  1.00331.74           C
ATOM    187  CD  ARG A  53       9.686 -18.846 -25.016  1.00331.74           C
ATOM    188  NE  ARG A  53       8.607 -17.926 -25.345  1.00331.74           N
ATOM    189  CZ  ARG A  53       8.076 -17.987 -26.548  1.00331.74           C
ATOM    190  NH1 ARG A  53       8.194 -19.096 -27.249  1.00331.74           N
ATOM    191  NH2 ARG A  53       7.832 -16.853 -27.145  1.00331.74           N
ATOM    192  C   ARG A  53      13.347 -17.951 -23.640  1.00331.74           C
ATOM    193  O   ARG A  53      14.408 -17.802 -24.228  1.00331.74           O
ATOM    194  H   ARG A  53      13.195 -15.481 -24.832  1.00  0.00           H
ATOM    195  HA  ARG A  53      11.315 -17.284 -23.376  1.00  0.00           H
ATOM    196  HB2 ARG A  53      11.159 -16.402 -25.824  1.00  0.00           H
ATOM    197  HB3 ARG A  53      12.594 -17.289 -26.058  1.00  0.00           H
ATOM    198  HG2 ARG A  53      11.219 -19.333 -26.362  1.00  0.00           H
ATOM    199  HG3 ARG A  53      10.444 -18.088 -26.929  1.00  0.00           H
ATOM    200  HD2 ARG A  53       9.394 -19.884 -25.199  1.00  0.00           H
ATOM    201  HD3 ARG A  53       9.997 -18.776 -23.976  1.00  0.00           H
ATOM    202  HE  ARG A  53       8.739 -16.994 -24.981  1.00  0.00           H
ATOM    203 HH11 ARG A  53       8.739 -19.862 -26.889  1.00  0.00           H
ATOM    204 HH12 ARG A  53       7.928 -19.152 -28.221  1.00  0.00           H
ATOM    205 HH21 ARG A  53       7.934 -15.975 -26.669  1.00  0.00           H
ATOM    206 HH22 ARG A  53       7.518 -16.843 -28.104  1.00  0.00           H
ATOM    207  N   GLN A  54      13.275 -18.530 -22.462  1.00254.62           N
ATOM    208  CA  GLN A  54      14.268 -19.457 -21.947  1.00254.62           C
ATOM    209  CB  GLN A  54      15.525 -18.765 -21.452  1.00254.62           C
ATOM    210  CG  GLN A  54      15.323 -17.785 -20.317  1.00254.62           C
ATOM    211  CD  GLN A  54      16.682 -17.253 -19.913  1.00254.62           C
ATOM    212  OE1 GLN A  54      17.671 -17.311 -20.611  1.00254.62           O
ATOM    213  NE2 GLN A  54      16.814 -16.760 -18.730  1.00254.62           N
ATOM    214  C   GLN A  54      13.623 -20.337 -20.878  1.00254.62           C
ATOM    215  O   GLN A  54      12.398 -20.439 -20.840  1.00254.62           O
ATOM    216  H   GLN A  54      12.420 -18.461 -21.933  1.00  0.00           H
ATOM    217  HA  GLN A  54      14.605 -20.072 -22.764  1.00  0.00           H
ATOM    218  HB2 GLN A  54      16.220 -19.522 -21.090  1.00  0.00           H
ATOM    219  HB3 GLN A  54      16.020 -18.285 -22.291  1.00  0.00           H
ATOM    220  HG2 GLN A  54      14.868 -18.300 -19.473  1.00  0.00           H
ATOM    221  HG3 GLN A  54      14.675 -16.967 -20.626  1.00  0.00           H
ATOM    222 HE21 GLN A  54      16.050 -16.603 -18.090  1.00  0.00           H
ATOM    223 HE22 GLN A  54      17.718 -16.362 -18.531  1.00  0.00           H
ATOM    224  N   MET A  55      14.454 -21.045 -20.112  1.00128.95           N
ATOM    225  CA  MET A  55      14.041 -22.176 -19.259  1.00128.95           C
ATOM    226  CB  MET A  55      15.165 -23.106 -18.707  1.00128.95           C
ATOM    227  CG  MET A  55      15.790 -24.284 -19.419  1.00128.95           C
ATOM    228  SD  MET A  55      14.710 -25.303 -20.366  1.00128.95           S
ATOM    229  CE  MET A  55      14.238 -26.443 -19.066  1.00128.95           C
ATOM    230  C   MET A  55      13.593 -21.552 -17.980  1.00128.95           C
ATOM    231  O   MET A  55      12.734 -22.097 -17.301  1.00128.95           O
ATOM    232  H   MET A  55      15.442 -20.940 -20.315  1.00  0.00           H
ATOM    233  HA  MET A  55      13.215 -22.718 -19.707  1.00  0.00           H
ATOM    234  HB2 MET A  55      16.009 -22.512 -18.349  1.00  0.00           H
ATOM    235  HB3 MET A  55      14.726 -23.598 -17.839  1.00  0.00           H
ATOM    236  HG2 MET A  55      16.604 -23.973 -20.042  1.00  0.00           H
ATOM    237  HG3 MET A  55      16.247 -24.918 -18.656  1.00  0.00           H
ATOM    238  HE1 MET A  55      14.983 -27.189 -18.870  1.00  0.00           H
ATOM    239  HE2 MET A  55      13.266 -26.892 -19.249  1.00  0.00           H
ATOM    240  HE3 MET A  55      14.147 -25.836 -18.195  1.00  0.00           H
ATOM    241  N   LEU A  56      14.450 -20.618 -17.552  1.00149.62           N
ATOM    242  CA  LEU A  56      14.260 -19.953 -16.323  1.00149.62           C
ATOM    243  CB  LEU A  56      15.359 -18.903 -16.195  1.00149.62           C
ATOM    244  CG  LEU A  56      15.456 -18.428 -14.739  1.00149.62           C
ATOM    245  CD1 LEU A  56      14.378 -17.373 -14.501  1.00149.62           C
ATOM    246  CD2 LEU A  56      15.454 -19.550 -13.702  1.00149.62           C
ATOM    247  C   LEU A  56      12.857 -19.374 -16.341  1.00149.62           C
ATOM    248  O   LEU A  56      12.039 -19.774 -15.538  1.00149.62           O
ATOM    249  H   LEU A  56      15.239 -20.363 -18.123  1.00  0.00           H
ATOM    250  HA  LEU A  56      14.332 -20.712 -15.546  1.00  0.00           H
ATOM    251  HB2 LEU A  56      15.162 -18.053 -16.851  1.00  0.00           H
ATOM    252  HB3 LEU A  56      16.293 -19.330 -16.542  1.00  0.00           H
ATOM    253  HG  LEU A  56      16.416 -17.956 -14.588  1.00  0.00           H
ATOM    254 HD11 LEU A  56      13.569 -17.419 -15.203  1.00  0.00           H
ATOM    255 HD12 LEU A  56      13.925 -17.505 -13.522  1.00  0.00           H
ATOM    256 HD13 LEU A  56      14.798 -16.384 -14.644  1.00  0.00           H
ATOM    257 HD21 LEU A  56      15.795 -19.165 -12.745  1.00  0.00           H
ATOM    258 HD22 LEU A  56      16.120 -20.353 -14.024  1.00  0.00           H
ATOM    259 HD23 LEU A  56      14.441 -19.938 -13.573  1.00  0.00           H
ATOM    260  N   ASP A  57      12.573 -18.603 -17.404  1.00 88.52           N
ATOM    261  CA  ASP A  57      11.375 -17.776 -17.516  1.00 88.52           C
ATOM    262  CB  ASP A  57      10.127 -18.666 -17.672  1.00 88.52           C
ATOM    263  CG  ASP A  57       8.870 -17.876 -18.064  1.00 88.52           C
ATOM    264  OD1 ASP A  57       9.009 -16.662 -18.362  1.00 88.52           O
ATOM    265  OD2 ASP A  57       7.843 -18.528 -18.401  1.00 88.52           O
ATOM    266  C   ASP A  57      11.251 -16.846 -16.306  1.00 88.52           C
ATOM    267  O   ASP A  57      10.825 -17.274 -15.246  1.00 88.52           O
ATOM    268  H   ASP A  57      13.330 -18.429 -18.040  1.00  0.00           H
ATOM    269  HA  ASP A  57      11.472 -17.162 -18.409  1.00  0.00           H
ATOM    270  HB2 ASP A  57      10.326 -19.424 -18.429  1.00  0.00           H
ATOM    271  HB3 ASP A  57       9.935 -19.183 -16.729  1.00  0.00           H
ATOM    272  N   THR A  58      11.589 -15.558 -16.431  1.00113.60           N
ATOM    273  CA  THR A  58      11.670 -14.699 -15.228  1.00113.60           C
ATOM    274  CB  THR A  58      11.914 -13.227 -15.532  1.00113.60           C
ATOM    275  OG1 THR A  58      10.936 -12.677 -16.397  1.00113.60           O
ATOM    276  CG2 THR A  58      13.261 -13.097 -16.185  1.00113.60           C
ATOM    277  C   THR A  58      10.396 -14.712 -14.427  1.00113.60           C
ATOM    278  O   THR A  58      10.473 -14.659 -13.213  1.00113.60           O
ATOM    279  H   THR A  58      11.803 -15.178 -17.336  1.00  0.00           H
ATOM    280  HA  THR A  58      12.467 -15.060 -14.579  1.00  0.00           H
ATOM    281  HB  THR A  58      11.924 -12.652 -14.604  1.00  0.00           H
ATOM    282  HG1 THR A  58      10.977 -11.725 -16.298  1.00  0.00           H
ATOM    283 HG21 THR A  58      14.016 -13.489 -15.512  1.00  0.00           H
ATOM    284 HG22 THR A  58      13.267 -13.716 -17.074  1.00  0.00           H
ATOM    285 HG23 THR A  58      13.462 -12.052 -16.411  1.00  0.00           H
ATOM    286  N   MET A  59       9.249 -14.764 -15.112  1.00125.31           N
ATOM    287  CA  MET A  59       7.928 -14.658 -14.503  1.00125.31           C
ATOM    288  CB  MET A  59       6.853 -14.756 -15.595  1.00125.31           C
ATOM    289  CG  MET A  59       6.708 -16.172 -16.194  1.00125.31           C
ATOM    290  SD  MET A  59       5.762 -17.482 -15.343  1.00125.31           S
ATOM    291  CE  MET A  59       4.170 -16.684 -15.078  1.00125.31           C
ATOM    292  C   MET A  59       7.662 -15.724 -13.442  1.00125.31           C
ATOM    293  O   MET A  59       6.626 -15.629 -12.785  1.00125.31           O
ATOM    294  H   MET A  59       9.319 -14.970 -16.098  1.00  0.00           H
ATOM    295  HA  MET A  59       7.864 -13.682 -14.024  1.00  0.00           H
ATOM    296  HB2 MET A  59       5.904 -14.417 -15.187  1.00  0.00           H
ATOM    297  HB3 MET A  59       7.126 -14.070 -16.398  1.00  0.00           H
ATOM    298  HG2 MET A  59       7.716 -16.560 -16.296  1.00  0.00           H
ATOM    299  HG3 MET A  59       6.291 -16.072 -17.194  1.00  0.00           H
ATOM    300  HE1 MET A  59       3.547 -17.337 -14.469  1.00  0.00           H
ATOM    301  HE2 MET A  59       3.705 -16.509 -16.046  1.00  0.00           H
ATOM    302  HE3 MET A  59       4.313 -15.745 -14.546  1.00  0.00           H
ATOM    303  N   ASP A  60       8.432 -16.818 -13.486  1.00156.02           N
ATOM    304  CA  ASP A  60       8.373 -17.904 -12.530  1.00156.02           C
ATOM    305  CB  ASP A  60       9.226 -19.094 -13.043  1.00156.02           C
ATOM    306  CG  ASP A  60      10.766 -19.048 -12.806  1.00156.02           C
ATOM    307  OD1 ASP A  60      11.259 -17.997 -12.322  1.00156.02           O
ATOM    308  OD2 ASP A  60      11.218 -20.164 -12.463  1.00156.02           O
ATOM    309  C   ASP A  60       8.784 -17.443 -11.124  1.00156.02           C
ATOM    310  O   ASP A  60       8.759 -16.250 -10.800  1.00156.02           O
ATOM    311  H   ASP A  60       9.269 -16.796 -14.061  1.00  0.00           H
ATOM    312  HA  ASP A  60       7.338 -18.234 -12.465  1.00  0.00           H
ATOM    313  HB2 ASP A  60       9.016 -19.259 -14.101  1.00  0.00           H
ATOM    314  HB3 ASP A  60       8.845 -19.978 -12.524  1.00  0.00           H
ATOM    315  N   ARG A  61       9.244 -18.416 -10.326  1.00119.57           N
ATOM    316  CA  ARG A  61       9.727 -18.241  -8.965  1.00119.57           C
ATOM    317  CB  ARG A  61      10.489 -19.470  -8.486  1.00119.57           C
ATOM    318  CG  ARG A  61       9.584 -20.707  -8.441  1.00119.57           C
ATOM    319  CD  ARG A  61      10.338 -21.869  -7.790  1.00119.57           C
ATOM    320  NE  ARG A  61      10.504 -21.657  -6.335  1.00119.57           N
ATOM    321  CZ  ARG A  61       9.611 -21.931  -5.401  1.00119.57           C
ATOM    322  NH1 ARG A  61       8.477 -22.503  -5.691  1.00119.57           N
ATOM    323  NH2 ARG A  61       9.837 -21.633  -4.153  1.00119.57           N
ATOM    324  C   ARG A  61      10.590 -17.007  -8.802  1.00119.57           C
ATOM    325  O   ARG A  61      10.358 -16.291  -7.846  1.00119.57           O
ATOM    326  H   ARG A  61       9.470 -19.285 -10.790  1.00  0.00           H
ATOM    327  HA  ARG A  61       8.876 -18.114  -8.302  1.00  0.00           H
ATOM    328  HB2 ARG A  61      11.344 -19.656  -9.138  1.00  0.00           H
ATOM    329  HB3 ARG A  61      10.851 -19.254  -7.479  1.00  0.00           H
ATOM    330  HG2 ARG A  61       9.298 -20.986  -9.455  1.00  0.00           H
ATOM    331  HG3 ARG A  61       8.679 -20.483  -7.870  1.00  0.00           H
ATOM    332  HD2 ARG A  61      11.320 -21.956  -8.265  1.00  0.00           H
ATOM    333  HD3 ARG A  61       9.798 -22.796  -7.981  1.00  0.00           H
ATOM    334  HE  ARG A  61      11.320 -21.141  -6.048  1.00  0.00           H
ATOM    335 HH11 ARG A  61       8.246 -22.578  -6.665  1.00  0.00           H
ATOM    336 HH12 ARG A  61       7.767 -22.602  -4.993  1.00  0.00           H
ATOM    337 HH21 ARG A  61      10.638 -21.072  -3.912  1.00  0.00           H
ATOM    338 HH22 ARG A  61       9.122 -21.774  -3.465  1.00  0.00           H
ATOM    339  N   MET A  62      11.537 -16.691  -9.687  1.00103.40           N
ATOM    340  CA  MET A  62      12.402 -15.542  -9.386  1.00103.40           C
ATOM    341  CB  MET A  62      13.615 -15.482 -10.295  1.00103.40           C
ATOM    342  CG  MET A  62      13.341 -15.165 -11.770  1.00103.40           C
ATOM    343  SD  MET A  62      14.847 -14.642 -12.611  1.00103.40           S
ATOM    344  CE  MET A  62      15.873 -16.079 -12.182  1.00103.40           C
ATOM    345  C   MET A  62      11.670 -14.200  -9.386  1.00103.40           C
ATOM    346  O   MET A  62      11.969 -13.351  -8.545  1.00103.40           O
ATOM    347  H   MET A  62      11.597 -17.204 -10.569  1.00  0.00           H
ATOM    348  HA  MET A  62      12.782 -15.681  -8.373  1.00  0.00           H
ATOM    349  HB2 MET A  62      14.269 -14.699  -9.908  1.00  0.00           H
ATOM    350  HB3 MET A  62      14.137 -16.432 -10.205  1.00  0.00           H
ATOM    351  HG2 MET A  62      12.905 -16.036 -12.259  1.00  0.00           H
ATOM    352  HG3 MET A  62      12.643 -14.343 -11.874  1.00  0.00           H
ATOM    353  HE1 MET A  62      16.523 -15.827 -11.350  1.00  0.00           H
ATOM    354  HE2 MET A  62      15.239 -16.924 -11.916  1.00  0.00           H
ATOM    355  HE3 MET A  62      16.461 -16.394 -13.037  1.00  0.00           H
ATOM    356  N   PHE A  63      10.813 -13.941 -10.378  1.00 39.24           N
ATOM    357  CA  PHE A  63      10.126 -12.658 -10.446  1.00 39.24           C
ATOM    358  CB  PHE A  63       9.576 -12.376 -11.842  1.00 39.24           C
ATOM    359  CG  PHE A  63       8.928 -11.023 -11.936  1.00 39.24           C
ATOM    360  CD1 PHE A  63       9.744  -9.901 -12.146  1.00 39.24           C
ATOM    361  CD2 PHE A  63       7.556 -10.872 -11.674  1.00 39.24           C
ATOM    362  CE1 PHE A  63       9.187  -8.614 -12.101  1.00 39.24           C
ATOM    363  CE2 PHE A  63       7.000  -9.583 -11.621  1.00 39.24           C
ATOM    364  CZ  PHE A  63       7.814  -8.458 -11.846  1.00 39.24           C
ATOM    365  C   PHE A  63       8.993 -12.609  -9.434  1.00 39.24           C
ATOM    366  O   PHE A  63       8.770 -11.557  -8.840  1.00 39.24           O
ATOM    367  H   PHE A  63      10.596 -14.663 -11.062  1.00  0.00           H
ATOM    368  HA  PHE A  63      10.836 -11.869 -10.195  1.00  0.00           H
ATOM    369  HB2 PHE A  63      10.394 -12.390 -12.559  1.00  0.00           H
ATOM    370  HB3 PHE A  63       8.842 -13.142 -12.092  1.00  0.00           H
ATOM    371  HD1 PHE A  63      10.808 -10.034 -12.277  1.00  0.00           H
ATOM    372  HD2 PHE A  63       6.954 -11.738 -11.431  1.00  0.00           H
ATOM    373  HE1 PHE A  63       9.826  -7.751 -12.201  1.00  0.00           H
ATOM    374  HE2 PHE A  63       5.963  -9.463 -11.342  1.00  0.00           H
ATOM    375  HZ  PHE A  63       7.394  -7.468 -11.756  1.00  0.00           H
ATOM    376  N   GLU A  64       8.223 -13.697  -9.317  1.00 56.06           N
ATOM    377  CA  GLU A  64       7.134 -13.755  -8.341  1.00 56.06           C
ATOM    378  CB  GLU A  64       6.242 -15.000  -8.539  1.00 56.06           C
ATOM    379  CG  GLU A  64       6.886 -16.323  -8.097  1.00 56.06           C
ATOM    380  CD  GLU A  64       6.074 -17.604  -8.398  1.00 56.06           C
ATOM    381  OE1 GLU A  64       5.004 -17.525  -9.049  1.00 56.06           O
ATOM    382  OE2 GLU A  64       6.506 -18.692  -7.938  1.00 56.06           O
ATOM    383  C   GLU A  64       7.652 -13.640  -6.900  1.00 56.06           C
ATOM    384  O   GLU A  64       7.052 -12.885  -6.136  1.00 56.06           O
ATOM    385  H   GLU A  64       8.446 -14.533  -9.855  1.00  0.00           H
ATOM    386  HA  GLU A  64       6.507 -12.880  -8.511  1.00  0.00           H
ATOM    387  HB2 GLU A  64       5.963 -15.062  -9.594  1.00  0.00           H
ATOM    388  HB3 GLU A  64       5.334 -14.856  -7.953  1.00  0.00           H
ATOM    389  HG2 GLU A  64       7.836 -16.376  -8.606  1.00  0.00           H
ATOM    390  HG3 GLU A  64       7.105 -16.286  -7.029  1.00  0.00           H
ATOM    391  N   ASP A  65       8.805 -14.250  -6.577  1.00 93.70           N
ATOM    392  CA  ASP A  65       9.367 -14.278  -5.215  1.00 93.70           C
ATOM    393  CB  ASP A  65      10.602 -15.211  -5.157  1.00 93.70           C
ATOM    394  CG  ASP A  65      11.230 -15.402  -3.773  1.00 93.70           C
ATOM    395  OD1 ASP A  65      10.569 -15.063  -2.772  1.00 93.70           O
ATOM    396  OD2 ASP A  65      12.292 -16.069  -3.725  1.00 93.70           O
ATOM    397  C   ASP A  65       9.734 -12.864  -4.757  1.00 93.70           C
ATOM    398  O   ASP A  65       9.125 -12.298  -3.847  1.00 93.70           O
ATOM    399  H   ASP A  65       9.258 -14.836  -7.273  1.00  0.00           H
ATOM    400  HA  ASP A  65       8.611 -14.673  -4.536  1.00  0.00           H
ATOM    401  HB2 ASP A  65      10.302 -16.206  -5.480  1.00  0.00           H
ATOM    402  HB3 ASP A  65      11.374 -14.835  -5.836  1.00  0.00           H
ATOM    403  N   THR A  66      10.535 -12.173  -5.575  1.00192.12           N
ATOM    404  CA  THR A  66      10.980 -10.811  -5.270  1.00192.12           C
ATOM    405  CB  THR A  66      12.481 -10.728  -4.933  1.00192.12           C
ATOM    406  OG1 THR A  66      13.313 -10.854  -6.067  1.00192.12           O
ATOM    407  CG2 THR A  66      12.899 -11.759  -3.887  1.00192.12           C
ATOM    408  C   THR A  66      10.513  -9.822  -6.327  1.00192.12           C
ATOM    409  O   THR A  66      11.326  -9.128  -6.947  1.00192.12           O
ATOM    410  H   THR A  66      10.907 -12.647  -6.391  1.00  0.00           H
ATOM    411  HA  THR A  66      10.481 -10.494  -4.356  1.00  0.00           H
ATOM    412  HB  THR A  66      12.659  -9.738  -4.515  1.00  0.00           H
ATOM    413  HG1 THR A  66      12.910 -10.278  -6.732  1.00  0.00           H
ATOM    414 HG21 THR A  66      13.953 -11.636  -3.643  1.00  0.00           H
ATOM    415 HG22 THR A  66      12.299 -11.627  -2.987  1.00  0.00           H
ATOM    416 HG23 THR A  66      12.742 -12.773  -4.260  1.00  0.00           H
ATOM    417  N   MET A  67       9.188  -9.691  -6.485  1.00 98.94           N
ATOM    418  CA  MET A  67       8.628  -8.656  -7.362  1.00 98.94           C
ATOM    419  CB  MET A  67       7.116  -8.836  -7.605  1.00 98.94           C
ATOM    420  CG  MET A  67       6.617  -7.731  -8.548  1.00 98.94           C
ATOM    421  SD  MET A  67       4.835  -7.684  -8.872  1.00 98.94           S
ATOM    422  CE  MET A  67       4.279  -7.023  -7.280  1.00 98.94           C
ATOM    423  C   MET A  67       9.000  -7.244  -6.859  1.00 98.94           C
ATOM    424  O   MET A  67       9.508  -6.443  -7.652  1.00 98.94           O
ATOM    425  H   MET A  67       8.581 -10.371  -6.037  1.00  0.00           H
ATOM    426  HA  MET A  67       9.110  -8.783  -8.332  1.00  0.00           H
ATOM    427  HB2 MET A  67       6.926  -9.809  -8.060  1.00  0.00           H
ATOM    428  HB3 MET A  67       6.559  -8.803  -6.675  1.00  0.00           H
ATOM    429  HG2 MET A  67       6.896  -6.754  -8.157  1.00  0.00           H
ATOM    430  HG3 MET A  67       7.137  -7.856  -9.492  1.00  0.00           H
ATOM    431  HE1 MET A  67       3.193  -6.941  -7.280  1.00  0.00           H
ATOM    432  HE2 MET A  67       4.719  -6.038  -7.120  1.00  0.00           H
ATOM    433  HE3 MET A  67       4.587  -7.692  -6.476  1.00  0.00           H
ATOM    434  N   PRO A  68       8.853  -6.912  -5.556  1.00224.24           N
ATOM    435  CA  PRO A  68       9.505  -5.741  -4.987  1.00224.24           C
ATOM    436  CD  PRO A  68       7.946  -7.488  -4.569  1.00224.24           C
ATOM    437  CB  PRO A  68       8.950  -5.564  -3.569  1.00224.24           C
ATOM    438  CG  PRO A  68       7.647  -6.357  -3.592  1.00224.24           C
ATOM    439  C   PRO A  68      11.029  -5.890  -4.972  1.00224.24           C
ATOM    440  O   PRO A  68      11.575  -6.851  -4.434  1.00224.24           O
ATOM    441  HA  PRO A  68       9.229  -4.875  -5.589  1.00  0.00           H
ATOM    442  HD2 PRO A  68       7.003  -7.804  -5.004  1.00  0.00           H
ATOM    443  HD3 PRO A  68       8.427  -8.323  -4.055  1.00  0.00           H
ATOM    444  HB2 PRO A  68       9.624  -6.005  -2.834  1.00  0.00           H
ATOM    445  HB3 PRO A  68       8.775  -4.512  -3.340  1.00  0.00           H
ATOM    446  HG2 PRO A  68       6.847  -5.731  -3.993  1.00  0.00           H
ATOM    447  HG3 PRO A  68       7.382  -6.734  -2.604  1.00  0.00           H
ATOM    448  N   VAL A  69      11.715  -4.789  -5.281  1.00205.95           N
ATOM    449  CA  VAL A  69      13.168  -4.640  -5.102  1.00205.95           C
ATOM    450  CB  VAL A  69      13.775  -3.715  -6.174  1.00205.95           C
ATOM    451  CG1 VAL A  69      13.627  -4.364  -7.557  1.00205.95           C
ATOM    452  CG2 VAL A  69      13.185  -2.292  -6.178  1.00205.95           C
ATOM    453  C   VAL A  69      13.520  -4.221  -3.670  1.00205.95           C
ATOM    454  O   VAL A  69      14.129  -3.175  -3.437  1.00205.95           O
ATOM    455  H   VAL A  69      11.190  -3.991  -5.598  1.00  0.00           H
ATOM    456  HA  VAL A  69      13.623  -5.623  -5.235  1.00  0.00           H
ATOM    457  HB  VAL A  69      14.847  -3.634  -5.986  1.00  0.00           H
ATOM    458 HG11 VAL A  69      14.134  -3.760  -8.307  1.00  0.00           H
ATOM    459 HG12 VAL A  69      14.075  -5.358  -7.540  1.00  0.00           H
ATOM    460 HG13 VAL A  69      12.573  -4.464  -7.821  1.00  0.00           H
ATOM    461 HG21 VAL A  69      12.988  -1.947  -7.192  1.00  0.00           H
ATOM    462 HG22 VAL A  69      13.895  -1.614  -5.703  1.00  0.00           H
ATOM    463 HG23 VAL A  69      12.259  -2.248  -5.605  1.00  0.00           H
ATOM    464  N   SER A  70      13.092  -5.020  -2.695  1.00143.26           N
ATOM    465  CA  SER A  70      13.445  -4.814  -1.288  1.00143.26           C
ATOM    466  CB  SER A  70      12.388  -5.398  -0.350  1.00143.26           C
ATOM    467  OG  SER A  70      11.139  -4.769  -0.565  1.00143.26           O
ATOM    468  C   SER A  70      14.800  -5.452  -1.005  1.00143.26           C
ATOM    469  O   SER A  70      14.939  -6.671  -1.060  1.00143.26           O
ATOM    470  H   SER A  70      12.652  -5.898  -2.959  1.00  0.00           H
ATOM    471  HA  SER A  70      13.507  -3.744  -1.089  1.00  0.00           H
ATOM    472  HB2 SER A  70      12.299  -6.473  -0.516  1.00  0.00           H
ATOM    473  HB3 SER A  70      12.699  -5.220   0.681  1.00  0.00           H
ATOM    474  HG  SER A  70      10.473  -5.256  -0.069  1.00  0.00           H
ATOM    475  N   GLY A  71      15.816  -4.642  -0.709  1.00 47.24           N
ATOM    476  CA  GLY A  71      17.167  -5.139  -0.445  1.00 47.24           C
ATOM    477  C   GLY A  71      18.237  -4.322  -1.152  1.00 47.24           C
ATOM    478  O   GLY A  71      18.265  -3.096  -1.063  1.00 47.24           O
ATOM    479  H   GLY A  71      15.674  -3.643  -0.772  1.00  0.00           H
ATOM    480  HA2 GLY A  71      17.359  -5.114   0.626  1.00  0.00           H
ATOM    481  HA3 GLY A  71      17.252  -6.174  -0.779  1.00  0.00           H
ATOM    482  N   ARG A  72      19.220  -5.008  -1.748  1.00134.57           N
ATOM    483  CA  ARG A  72      20.339  -4.355  -2.440  1.00134.57           C
ATOM    484  CB  ARG A  72      21.335  -5.415  -2.945  1.00134.57           C
ATOM    485  CG  ARG A  72      22.563  -4.756  -3.586  1.00134.57           C
ATOM    486  CD  ARG A  72      23.621  -5.757  -4.046  1.00134.57           C
ATOM    487  NE  ARG A  72      24.731  -5.049  -4.722  1.00134.57           N
ATOM    488  CZ  ARG A  72      24.868  -4.846  -6.021  1.00134.57           C
ATOM    489  NH1 ARG A  72      24.011  -5.304  -6.890  1.00134.57           N
ATOM    490  NH2 ARG A  72      25.882  -4.165  -6.479  1.00134.57           N
ATOM    491  C   ARG A  72      19.832  -3.443  -3.567  1.00134.57           C
ATOM    492  O   ARG A  72      19.068  -3.867  -4.427  1.00134.57           O
ATOM    493  H   ARG A  72      19.131  -6.014  -1.785  1.00  0.00           H
ATOM    494  HA  ARG A  72      20.834  -3.719  -1.708  1.00  0.00           H
ATOM    495  HB2 ARG A  72      21.658  -6.031  -2.104  1.00  0.00           H
ATOM    496  HB3 ARG A  72      20.839  -6.054  -3.679  1.00  0.00           H
ATOM    497  HG2 ARG A  72      22.247  -4.202  -4.464  1.00  0.00           H
ATOM    498  HG3 ARG A  72      23.013  -4.061  -2.874  1.00  0.00           H
ATOM    499  HD2 ARG A  72      24.004  -6.295  -3.177  1.00  0.00           H
ATOM    500  HD3 ARG A  72      23.159  -6.485  -4.714  1.00  0.00           H
ATOM    501  HE  ARG A  72      25.441  -4.664  -4.122  1.00  0.00           H
ATOM    502 HH11 ARG A  72      23.200  -5.788  -6.544  1.00  0.00           H
ATOM    503 HH12 ARG A  72      24.123  -5.134  -7.868  1.00  0.00           H
ATOM    504 HH21 ARG A  72      26.575  -3.806  -5.845  1.00  0.00           H
ATOM    505 HH22 ARG A  72      26.001  -4.036  -7.466  1.00  0.00           H
ATOM    506  N   ASN A  73      20.537  -2.327  -3.754  1.00 75.14           N
ATOM    507  CA  ASN A  73      20.286  -1.405  -4.858  1.00 75.14           C
ATOM    508  CB  ASN A  73      21.062  -0.095  -4.646  1.00 75.14           C
ATOM    509  CG  ASN A  73      20.606   0.653  -3.412  1.00 75.14           C
ATOM    510  OD1 ASN A  73      19.494   0.513  -2.955  1.00 75.14           O
ATOM    511  ND2 ASN A  73      21.443   1.475  -2.831  1.00 75.14           N
ATOM    512  C   ASN A  73      20.638  -2.013  -6.216  1.00 75.14           C
ATOM    513  O   ASN A  73      21.629  -2.734  -6.368  1.00 75.14           O
ATOM    514  H   ASN A  73      21.241  -2.093  -3.077  1.00  0.00           H
ATOM    515  HA  ASN A  73      19.214  -1.186  -4.861  1.00  0.00           H
ATOM    516  HB2 ASN A  73      20.904   0.565  -5.498  1.00  0.00           H
ATOM    517  HB3 ASN A  73      22.127  -0.315  -4.570  1.00  0.00           H
ATOM    518 HD21 ASN A  73      22.333   1.692  -3.234  1.00  0.00           H
ATOM    519 HD22 ASN A  73      21.047   1.978  -2.055  1.00  0.00           H
ATOM    520  N   ARG A  74      20.025  -1.455  -7.264  1.00252.25           N
ATOM    521  CA  ARG A  74      20.272  -1.919  -8.629  1.00252.25           C
ATOM    522  CB  ARG A  74      19.152  -1.374  -9.540  1.00252.25           C
ATOM    523  CG  ARG A  74      19.143  -2.002 -10.939  1.00252.25           C
ATOM    524  CD  ARG A  74      18.926  -3.522 -10.890  1.00252.25           C
ATOM    525  NE  ARG A  74      19.038  -4.100 -12.233  1.00252.25           N
ATOM    526  CZ  ARG A  74      20.168  -4.397 -12.848  1.00252.25           C
ATOM    527  NH1 ARG A  74      21.342  -4.234 -12.296  1.00252.25           N
ATOM    528  NH2 ARG A  74      20.136  -4.823 -14.076  1.00252.25           N
ATOM    529  C   ARG A  74      21.677  -1.603  -9.151  1.00252.25           C
ATOM    530  O   ARG A  74      22.141  -2.315 -10.043  1.00252.25           O
ATOM    531  H   ARG A  74      19.244  -0.837  -7.080  1.00  0.00           H
ATOM    532  HA  ARG A  74      20.214  -3.004  -8.585  1.00  0.00           H
ATOM    533  HB2 ARG A  74      18.186  -1.575  -9.075  1.00  0.00           H
ATOM    534  HB3 ARG A  74      19.252  -0.292  -9.637  1.00  0.00           H
ATOM    535  HG2 ARG A  74      18.340  -1.550 -11.523  1.00  0.00           H
ATOM    536  HG3 ARG A  74      20.082  -1.779 -11.447  1.00  0.00           H
ATOM    537  HD2 ARG A  74      17.937  -3.731 -10.475  1.00  0.00           H
ATOM    538  HD3 ARG A  74      19.663  -4.000 -10.245  1.00  0.00           H
ATOM    539  HE  ARG A  74      18.170  -4.288 -12.709  1.00  0.00           H
ATOM    540 HH11 ARG A  74      21.407  -3.821 -11.373  1.00  0.00           H
ATOM    541 HH12 ARG A  74      22.185  -4.456 -12.786  1.00  0.00           H
ATOM    542 HH21 ARG A  74      19.243  -4.960 -14.514  1.00  0.00           H
ATOM    543 HH22 ARG A  74      20.994  -5.045 -14.540  1.00  0.00           H
ATOM    544  N   GLY A  75      22.219  -0.434  -8.787  1.00219.34           N
ATOM    545  CA  GLY A  75      23.274   0.241  -9.563  1.00219.34           C
ATOM    546  C   GLY A  75      22.743   0.849 -10.869  1.00219.34           C
ATOM    547  O   GLY A  75      23.506   1.409 -11.644  1.00219.34           O
ATOM    548  H   GLY A  75      21.723   0.114  -8.100  1.00  0.00           H
ATOM    549  HA2 GLY A  75      23.708   1.048  -8.968  1.00  0.00           H
ATOM    550  HA3 GLY A  75      24.068  -0.467  -9.804  1.00  0.00           H
ATOM    551  N   GLY A  76      21.415   0.824 -11.055  1.00 59.86           N
ATOM    552  CA  GLY A  76      20.686   1.403 -12.185  1.00 59.86           C
ATOM    553  C   GLY A  76      20.877   2.917 -12.339  1.00 59.86           C
ATOM    554  O   GLY A  76      20.837   3.418 -13.454  1.00 59.86           O
ATOM    555  H   GLY A  76      20.864   0.396 -10.335  1.00  0.00           H
ATOM    556  HA2 GLY A  76      20.976   0.888 -13.094  1.00  0.00           H
ATOM    557  HA3 GLY A  76      19.622   1.223 -12.050  1.00  0.00           H
ATOM    558  N   SER A  77      21.214   3.598 -11.243  1.00 72.94           N
ATOM    559  CA  SER A  77      21.631   5.002 -11.213  1.00 72.94           C
ATOM    560  CB  SER A  77      21.750   5.475  -9.756  1.00 72.94           C
ATOM    561  OG  SER A  77      20.669   4.997  -8.970  1.00 72.94           O
ATOM    562  C   SER A  77      22.975   5.205 -11.919  1.00 72.94           C
ATOM    563  O   SER A  77      23.026   5.900 -12.923  1.00 72.94           O
ATOM    564  H   SER A  77      21.127   3.148 -10.348  1.00  0.00           H
ATOM    565  HA  SER A  77      20.883   5.611 -11.722  1.00  0.00           H
ATOM    566  HB2 SER A  77      22.670   5.088  -9.317  1.00  0.00           H
ATOM    567  HB3 SER A  77      21.785   6.565  -9.733  1.00  0.00           H
ATOM    568  HG  SER A  77      20.494   5.648  -8.278  1.00  0.00           H
ATOM    569  N   GLY A  78      23.983   4.407 -11.544  1.00 29.39           N
ATOM    570  CA  GLY A  78      25.327   4.462 -12.127  1.00 29.39           C
ATOM    571  C   GLY A  78      25.376   3.976 -13.580  1.00 29.39           C
ATOM    572  O   GLY A  78      25.920   4.647 -14.435  1.00 29.39           O
ATOM    573  H   GLY A  78      23.821   3.735 -10.815  1.00  0.00           H
ATOM    574  HA2 GLY A  78      25.997   3.835 -11.538  1.00  0.00           H
ATOM    575  HA3 GLY A  78      25.708   5.485 -12.087  1.00  0.00           H
ATOM    576  N   VAL A  79      24.624   2.932 -13.943  1.00115.36           N
ATOM    577  CA  VAL A  79      24.538   2.506 -15.364  1.00115.36           C
ATOM    578  CB  VAL A  79      23.974   1.088 -15.539  1.00115.36           C
ATOM    579  CG1 VAL A  79      24.724   0.048 -14.703  1.00115.36           C
ATOM    580  CG2 VAL A  79      22.488   1.060 -15.186  1.00115.36           C
ATOM    581  C   VAL A  79      23.701   3.452 -16.236  1.00115.36           C
ATOM    582  O   VAL A  79      23.698   3.290 -17.451  1.00115.36           O
ATOM    583  H   VAL A  79      24.124   2.422 -13.227  1.00  0.00           H
ATOM    584  HA  VAL A  79      25.549   2.516 -15.776  1.00  0.00           H
ATOM    585  HB  VAL A  79      24.071   0.794 -16.584  1.00  0.00           H
ATOM    586 HG21 VAL A  79      21.904   1.512 -15.989  1.00  0.00           H
ATOM    587 HG22 VAL A  79      22.138   0.048 -15.008  1.00  0.00           H
ATOM    588 HG23 VAL A  79      22.369   1.668 -14.301  1.00  0.00           H
ATOM    589 HG11 VAL A  79      24.289  -0.935 -14.864  1.00  0.00           H
ATOM    590 HG12 VAL A  79      25.765   0.036 -15.020  1.00  0.00           H
ATOM    591 HG13 VAL A  79      24.685   0.297 -13.645  1.00  0.00           H
ATOM    592  N   SER A  80      22.829   4.286 -15.645  1.00 81.62           N
ATOM    593  CA  SER A  80      22.124   5.322 -16.409  1.00 81.62           C
ATOM    594  CB  SER A  80      21.154   6.109 -15.530  1.00 81.62           C
ATOM    595  OG  SER A  80      20.193   6.866 -16.276  1.00 81.62           O
ATOM    596  C   SER A  80      23.099   6.319 -16.992  1.00 81.62           C
ATOM    597  O   SER A  80      22.714   6.972 -17.954  1.00 81.62           O
ATOM    598  H   SER A  80      22.839   4.371 -14.638  1.00  0.00           H
ATOM    599  HA  SER A  80      21.594   4.865 -17.244  1.00  0.00           H
ATOM    600  HB2 SER A  80      21.730   6.809 -14.918  1.00  0.00           H
ATOM    601  HB3 SER A  80      20.613   5.433 -14.887  1.00  0.00           H
ATOM    602  HG  SER A  80      20.536   7.779 -16.285  1.00  0.00           H
ATOM    603  N   GLU A  81      24.293   6.442 -16.387  1.00141.38           N
ATOM    604  CA  GLU A  81      25.350   7.282 -16.912  1.00141.38           C
ATOM    605  CB  GLU A  81      26.609   7.146 -16.019  1.00141.38           C
ATOM    606  CG  GLU A  81      27.414   8.471 -16.014  1.00141.38           C
ATOM    607  CD  GLU A  81      27.294   9.215 -17.369  1.00141.38           C
ATOM    608  OE1 GLU A  81      28.347   9.200 -18.101  1.00141.38           O
ATOM    609  OE2 GLU A  81      26.349  10.024 -17.498  1.00141.38           O
ATOM    610  C   GLU A  81      25.611   6.891 -18.360  1.00141.38           C
ATOM    611  O   GLU A  81      25.180   7.609 -19.251  1.00141.38           O
ATOM    612  H   GLU A  81      24.531   5.862 -15.580  1.00  0.00           H
ATOM    613  HA  GLU A  81      24.968   8.291 -16.899  1.00  0.00           H
ATOM    614  HB2 GLU A  81      26.382   6.986 -15.033  1.00  0.00           H
ATOM    615  HB3 GLU A  81      27.271   6.387 -16.402  1.00  0.00           H
ATOM    616  HG2 GLU A  81      28.451   8.287 -15.779  1.00  0.00           H
ATOM    617  HG3 GLU A  81      26.982   9.119 -15.278  1.00  0.00           H
ATOM    618  N   ILE A  82      25.842   5.589 -18.562  1.00155.48           N
ATOM    619  CA  ILE A  82      26.061   5.061 -19.890  1.00155.48           C
ATOM    620  CB  ILE A  82      27.535   4.787 -20.157  1.00155.48           C
ATOM    621  CG1 ILE A  82      28.465   5.893 -19.674  1.00155.48           C
ATOM    622  CG2 ILE A  82      27.633   4.640 -21.667  1.00155.48           C
ATOM    623  CD1 ILE A  82      28.193   7.151 -20.428  1.00155.48           C
ATOM    624  C   ILE A  82      25.200   3.853 -20.152  1.00155.48           C
ATOM    625  O   ILE A  82      25.539   2.699 -19.854  1.00155.48           O
ATOM    626  H   ILE A  82      25.987   4.986 -17.771  1.00  0.00           H
ATOM    627  HA  ILE A  82      25.753   5.819 -20.613  1.00  0.00           H
ATOM    628  HB  ILE A  82      27.835   3.852 -19.694  1.00  0.00           H
ATOM    629 HG12 ILE A  82      29.496   5.664 -19.895  1.00  0.00           H
ATOM    630 HG13 ILE A  82      28.367   6.075 -18.605  1.00  0.00           H
ATOM    631 HG21 ILE A  82      27.259   5.524 -22.178  1.00  0.00           H
ATOM    632 HG22 ILE A  82      27.043   3.795 -22.010  1.00  0.00           H
ATOM    633 HG23 ILE A  82      28.684   4.533 -21.879  1.00  0.00           H
ATOM    634 HD11 ILE A  82      27.154   7.401 -20.499  1.00  0.00           H
ATOM    635 HD12 ILE A  82      28.666   7.948 -19.884  1.00  0.00           H
ATOM    636 HD13 ILE A  82      28.630   7.062 -21.404  1.00  0.00           H
ATOM    637  N   ARG A  83      24.155   4.123 -20.924  1.00 65.15           N
ATOM    638  CA  ARG A  83      23.428   3.062 -21.589  1.00 65.15           C
ATOM    639  CB  ARG A  83      22.068   3.560 -22.047  1.00 65.15           C
ATOM    640  CG  ARG A  83      21.286   4.131 -20.863  1.00 65.15           C
ATOM    641  CD  ARG A  83      19.786   4.119 -21.140  1.00 65.15           C
ATOM    642  NE  ARG A  83      19.071   4.752 -20.016  1.00 65.15           N
ATOM    643  CZ  ARG A  83      18.673   4.166 -18.902  1.00 65.15           C
ATOM    644  NH1 ARG A  83      18.758   2.875 -18.731  1.00 65.15           N
ATOM    645  NH2 ARG A  83      18.180   4.872 -17.926  1.00 65.15           N
ATOM    646  C   ARG A  83      24.283   2.527 -22.723  1.00 65.15           C
ATOM    647  O   ARG A  83      24.780   3.274 -23.559  1.00 65.15           O
ATOM    648  H   ARG A  83      24.068   5.077 -21.258  1.00  0.00           H
ATOM    649  HA  ARG A  83      23.288   2.258 -20.868  1.00  0.00           H
ATOM    650  HB2 ARG A  83      22.200   4.337 -22.803  1.00  0.00           H
ATOM    651  HB3 ARG A  83      21.530   2.713 -22.468  1.00  0.00           H
ATOM    652  HG2 ARG A  83      21.487   3.537 -19.970  1.00  0.00           H
ATOM    653  HG3 ARG A  83      21.614   5.157 -20.683  1.00  0.00           H
ATOM    654  HD2 ARG A  83      19.598   4.673 -22.061  1.00  0.00           H
ATOM    655  HD3 ARG A  83      19.454   3.090 -21.290  1.00  0.00           H
ATOM    656  HE  ARG A  83      19.071   5.759 -20.023  1.00  0.00           H
ATOM    657 HH11 ARG A  83      19.241   2.349 -19.437  1.00  0.00           H
ATOM    658 HH12 ARG A  83      18.515   2.464 -17.853  1.00  0.00           H
ATOM    659 HH21 ARG A  83      18.329   5.869 -17.934  1.00  0.00           H
ATOM    660 HH22 ARG A  83      17.973   4.440 -17.048  1.00  0.00           H
ATOM    661  N   ALA A  84      24.389   1.207 -22.750  1.00 62.15           N
ATOM    662  CA  ALA A  84      25.125   0.485 -23.763  1.00 62.15           C
ATOM    663  CB  ALA A  84      26.490   0.074 -23.218  1.00 62.15           C
ATOM    664  C   ALA A  84      24.337  -0.736 -24.238  1.00 62.15           C
ATOM    665  O   ALA A  84      23.731  -1.430 -23.408  1.00 62.15           O
ATOM    666  H   ALA A  84      23.966   0.667 -22.017  1.00  0.00           H
ATOM    667  HA  ALA A  84      25.288   1.158 -24.599  1.00  0.00           H
ATOM    668  HB1 ALA A  84      26.387  -0.472 -22.282  1.00  0.00           H
ATOM    669  HB2 ALA A  84      26.969  -0.564 -23.963  1.00  0.00           H
ATOM    670  HB3 ALA A  84      27.109   0.955 -23.071  1.00  0.00           H
ATOM    671  N   PRO A  85      24.173  -0.912 -25.553  1.00120.41           N
ATOM    672  CA  PRO A  85      23.715  -2.170 -26.129  1.00120.41           C
ATOM    673  CD  PRO A  85      24.054   0.152 -26.520  1.00120.41           C
ATOM    674  CB  PRO A  85      23.014  -1.879 -27.448  1.00120.41           C
ATOM    675  CG  PRO A  85      22.988  -0.383 -27.458  1.00120.41           C
ATOM    676  C   PRO A  85      24.863  -3.124 -26.362  1.00120.41           C
ATOM    677  O   PRO A  85      26.009  -2.878 -25.997  1.00120.41           O
ATOM    678  HA  PRO A  85      23.000  -2.648 -25.470  1.00  0.00           H
ATOM    679  HD2 PRO A  85      24.991   0.328 -27.049  1.00  0.00           H
ATOM    680  HD3 PRO A  85      23.716   1.080 -26.054  1.00  0.00           H
ATOM    681  HB2 PRO A  85      22.001  -2.273 -27.470  1.00  0.00           H
ATOM    682  HB3 PRO A  85      23.531  -2.277 -28.311  1.00  0.00           H
ATOM    683  HG2 PRO A  85      23.116  -0.006 -28.450  1.00  0.00           H
ATOM    684  HG3 PRO A  85      22.015  -0.178 -27.057  1.00  0.00           H
ATOM    685  N   TRP A  86      24.490  -4.245 -26.948  1.00 88.36           N
ATOM    686  CA  TRP A  86      25.376  -5.231 -27.495  1.00 88.36           C
ATOM    687  CB  TRP A  86      25.672  -6.240 -26.411  1.00 88.36           C
ATOM    688  CG  TRP A  86      26.488  -7.393 -26.865  1.00 88.36           C
ATOM    689  CD2 TRP A  86      26.599  -8.661 -26.210  1.00 88.36           C
ATOM    690  CD1 TRP A  86      27.263  -7.497 -27.959  1.00 88.36           C
ATOM    691  NE1 TRP A  86      27.944  -8.696 -27.943  1.00 88.36           N
ATOM    692  CE2 TRP A  86      27.568  -9.465 -26.873  1.00 88.36           C
ATOM    693  CE3 TRP A  86      25.974  -9.167 -25.073  1.00 88.36           C
ATOM    694  CZ2 TRP A  86      27.931 -10.733 -26.407  1.00 88.36           C
ATOM    695  CZ3 TRP A  86      26.381 -10.393 -24.566  1.00 88.36           C
ATOM    696  CH2 TRP A  86      27.325 -11.200 -25.228  1.00 88.36           C
ATOM    697  C   TRP A  86      24.662  -5.887 -28.678  1.00 88.36           C
ATOM    698  O   TRP A  86      23.637  -6.533 -28.458  1.00 88.36           O
ATOM    699  H   TRP A  86      23.528  -4.333 -27.239  1.00  0.00           H
ATOM    700  HA  TRP A  86      26.324  -4.791 -27.788  1.00  0.00           H
ATOM    701  HB2 TRP A  86      26.195  -5.742 -25.592  1.00  0.00           H
ATOM    702  HB3 TRP A  86      24.729  -6.624 -26.021  1.00  0.00           H
ATOM    703  HD1 TRP A  86      27.394  -6.728 -28.705  1.00  0.00           H
ATOM    704  HE3 TRP A  86      25.234  -8.569 -24.565  1.00  0.00           H
ATOM    705  HZ2 TRP A  86      28.659 -11.325 -26.943  1.00  0.00           H
ATOM    706  HZ3 TRP A  86      25.941 -10.699 -23.649  1.00  0.00           H
ATOM    707  HH2 TRP A  86      27.568 -12.173 -24.831  1.00  0.00           H
ATOM    708  HE1 TRP A  86      28.624  -8.951 -28.646  1.00  0.00           H
ATOM    709  N   ASP A  87      25.266  -5.844 -29.863  1.00 53.60           N
ATOM    710  CA  ASP A  87      24.912  -6.726 -30.971  1.00 53.60           C
ATOM    711  CB  ASP A  87      24.356  -6.042 -32.245  1.00 53.60           C
ATOM    712  CG  ASP A  87      23.364  -4.883 -32.046  1.00 53.60           C
ATOM    713  OD1 ASP A  87      22.873  -4.619 -30.929  1.00 53.60           O
ATOM    714  OD2 ASP A  87      23.180  -4.139 -33.032  1.00 53.60           O
ATOM    715  C   ASP A  87      26.078  -7.663 -31.279  1.00 53.60           C
ATOM    716  O   ASP A  87      27.258  -7.357 -31.074  1.00 53.60           O
ATOM    717  H   ASP A  87      26.123  -5.309 -29.945  1.00  0.00           H
ATOM    718  HA  ASP A  87      24.097  -7.358 -30.629  1.00  0.00           H
ATOM    719  HB2 ASP A  87      25.155  -5.705 -32.899  1.00  0.00           H
ATOM    720  HB3 ASP A  87      23.871  -6.809 -32.848  1.00  0.00           H
ATOM    721  N   ILE A  88      25.682  -8.862 -31.675  1.00 94.38           N
ATOM    722  CA  ILE A  88      26.549  -9.918 -32.162  1.00 94.38           C
ATOM    723  CB  ILE A  88      26.282 -11.234 -31.389  1.00 94.38           C
ATOM    724  CG1 ILE A  88      24.850 -11.807 -31.543  1.00 94.38           C
ATOM    725  CG2 ILE A  88      26.594 -10.991 -29.900  1.00 94.38           C
ATOM    726  CD1 ILE A  88      24.706 -13.254 -31.063  1.00 94.38           C
ATOM    727  C   ILE A  88      26.320  -9.995 -33.668  1.00 94.38           C
ATOM    728  O   ILE A  88      25.189 -10.167 -34.134  1.00 94.38           O
ATOM    729  H   ILE A  88      24.697  -8.987 -31.837  1.00  0.00           H
ATOM    730  HA  ILE A  88      27.593  -9.645 -32.000  1.00  0.00           H
ATOM    731  HB  ILE A  88      26.987 -11.975 -31.767  1.00  0.00           H
ATOM    732 HG12 ILE A  88      24.139 -11.175 -31.010  1.00  0.00           H
ATOM    733 HG13 ILE A  88      24.562 -11.827 -32.588  1.00  0.00           H
ATOM    734 HD11 ILE A  88      23.691 -13.596 -31.273  1.00  0.00           H
ATOM    735 HD12 ILE A  88      25.408 -13.890 -31.603  1.00  0.00           H
ATOM    736 HD13 ILE A  88      24.889 -13.328 -29.992  1.00  0.00           H
ATOM    737 HG21 ILE A  88      26.555 -11.922 -29.337  1.00  0.00           H
ATOM    738 HG22 ILE A  88      27.600 -10.585 -29.813  1.00  0.00           H
ATOM    739 HG23 ILE A  88      25.892 -10.280 -29.463  1.00  0.00           H
ATOM    740  N   LYS A  89      27.359  -9.708 -34.444  1.00148.83           N
ATOM    741  CA  LYS A  89      27.384 -10.075 -35.853  1.00148.83           C
ATOM    742  CB  LYS A  89      28.000  -8.917 -36.670  1.00148.83           C
ATOM    743  CG  LYS A  89      27.206  -8.604 -37.953  1.00148.83           C
ATOM    744  CD  LYS A  89      27.123  -9.814 -38.887  1.00148.83           C
ATOM    745  CE  LYS A  89      26.674  -9.486 -40.294  1.00148.83           C
ATOM    746  NZ  LYS A  89      25.206  -9.332 -40.255  1.00148.83           N
ATOM    747  C   LYS A  89      28.072 -11.442 -35.999  1.00148.83           C
ATOM    748  O   LYS A  89      28.629 -12.019 -35.065  1.00148.83           O
ATOM    749  H   LYS A  89      28.257  -9.491 -34.014  1.00  0.00           H
ATOM    750  HA  LYS A  89      26.354 -10.200 -36.181  1.00  0.00           H
ATOM    751  HB2 LYS A  89      27.997  -8.000 -36.075  1.00  0.00           H
ATOM    752  HB3 LYS A  89      29.042  -9.135 -36.913  1.00  0.00           H
ATOM    753  HG2 LYS A  89      27.687  -7.770 -38.465  1.00  0.00           H
ATOM    754  HG3 LYS A  89      26.195  -8.295 -37.688  1.00  0.00           H
ATOM    755  HD2 LYS A  89      26.414 -10.529 -38.480  1.00  0.00           H
ATOM    756  HD3 LYS A  89      28.099 -10.278 -38.941  1.00  0.00           H
ATOM    757  HE2 LYS A  89      27.192  -8.580 -40.632  1.00  0.00           H
ATOM    758  HE3 LYS A  89      26.973 -10.308 -40.954  1.00  0.00           H
ATOM    759  HZ1 LYS A  89      24.836  -9.143 -41.173  1.00  0.00           H
ATOM    760  HZ2 LYS A  89      24.802 -10.181 -39.879  1.00  0.00           H
ATOM    761  HZ3 LYS A  89      24.991  -8.572 -39.621  1.00  0.00           H
ATOM    762  N   GLU A  90      27.871 -12.076 -37.145  1.00 80.36           N
ATOM    763  CA  GLU A  90      28.426 -13.373 -37.473  1.00 80.36           C
ATOM    764  CB  GLU A  90      27.997 -13.834 -38.872  1.00 80.36           C
ATOM    765  CG  GLU A  90      26.495 -13.990 -39.100  1.00 80.36           C
ATOM    766  CD  GLU A  90      25.965 -15.192 -38.305  1.00 80.36           C
ATOM    767  OE1 GLU A  90      26.287 -16.305 -38.782  1.00 80.36           O
ATOM    768  OE2 GLU A  90      25.852 -15.027 -37.070  1.00 80.36           O
ATOM    769  C   GLU A  90      29.953 -13.381 -37.488  1.00 80.36           C
ATOM    770  O   GLU A  90      30.559 -14.406 -37.135  1.00 80.36           O
ATOM    771  H   GLU A  90      27.301 -11.632 -37.830  1.00  0.00           H
ATOM    772  HA  GLU A  90      28.058 -14.046 -36.710  1.00  0.00           H
ATOM    773  HB2 GLU A  90      28.384 -13.125 -39.603  1.00  0.00           H
ATOM    774  HB3 GLU A  90      28.478 -14.795 -39.062  1.00  0.00           H
ATOM    775  HG2 GLU A  90      26.340 -14.162 -40.167  1.00  0.00           H
ATOM    776  HG3 GLU A  90      25.973 -13.069 -38.834  1.00  0.00           H
ATOM    777  N   GLU A  91      30.539 -12.348 -38.099  1.00126.85           N
ATOM    778  CA  GLU A  91      31.981 -12.157 -38.173  1.00126.85           C
ATOM    779  CB  GLU A  91      32.386 -11.015 -39.123  1.00126.85           C
ATOM    780  CG  GLU A  91      31.659  -9.654 -38.990  1.00126.85           C
ATOM    781  CD  GLU A  91      30.413  -9.574 -39.893  1.00126.85           C
ATOM    782  OE1 GLU A  91      29.954 -10.657 -40.342  1.00126.85           O
ATOM    783  OE2 GLU A  91      29.669  -8.575 -39.832  1.00126.85           O
ATOM    784  C   GLU A  91      32.550 -11.906 -36.798  1.00126.85           C
ATOM    785  O   GLU A  91      33.484 -12.611 -36.402  1.00126.85           O
ATOM    786  H   GLU A  91      29.969 -11.615 -38.518  1.00  0.00           H
ATOM    787  HA  GLU A  91      32.442 -13.072 -38.526  1.00  0.00           H
ATOM    788  HB2 GLU A  91      33.447 -10.857 -38.974  1.00  0.00           H
ATOM    789  HB3 GLU A  91      32.307 -11.372 -40.145  1.00  0.00           H
ATOM    790  HG2 GLU A  91      31.399  -9.453 -37.947  1.00  0.00           H
ATOM    791  HG3 GLU A  91      32.355  -8.875 -39.306  1.00  0.00           H
ATOM    792  N   GLU A  92      31.842 -11.107 -36.005  1.00124.13           N
ATOM    793  CA  GLU A  92      32.336 -10.703 -34.726  1.00124.13           C
ATOM    794  CB  GLU A  92      33.361  -9.592 -34.911  1.00124.13           C
ATOM    795  CG  GLU A  92      34.655  -9.790 -35.714  1.00124.13           C
ATOM    796  CD  GLU A  92      34.665  -9.457 -37.192  1.00124.13           C
ATOM    797  OE1 GLU A  92      34.105  -8.402 -37.523  1.00124.13           O
ATOM    798  OE2 GLU A  92      35.522 -10.079 -37.874  1.00124.13           O
ATOM    799  C   GLU A  92      31.209 -10.437 -33.699  1.00124.13           C
ATOM    800  O   GLU A  92      30.224  -9.766 -34.004  1.00124.13           O
ATOM    801  H   GLU A  92      31.096 -10.543 -36.397  1.00  0.00           H
ATOM    802  HA  GLU A  92      32.935 -11.481 -34.361  1.00  0.00           H
ATOM    803  HB2 GLU A  92      33.753  -9.419 -33.917  1.00  0.00           H
ATOM    804  HB3 GLU A  92      32.821  -8.755 -35.294  1.00  0.00           H
ATOM    805  HG2 GLU A  92      35.375  -9.089 -35.289  1.00  0.00           H
ATOM    806  HG3 GLU A  92      35.028 -10.802 -35.563  1.00  0.00           H
ATOM    807  N   HIS A  93      31.531 -10.626 -32.413  1.00217.13           N
ATOM    808  CA  HIS A  93      31.066  -9.687 -31.386  1.00217.13           C
ATOM    809  ND1 HIS A  93      29.551 -12.348 -30.119  1.00217.13           N
ATOM    810  CG  HIS A  93      30.780 -11.746 -29.886  1.00217.13           C
ATOM    811  CB  HIS A  93      31.078 -10.284 -29.953  1.00217.13           C
ATOM    812  NE2 HIS A  93      31.079 -13.913 -29.846  1.00217.13           N
ATOM    813  CD2 HIS A  93      31.727 -12.708 -29.713  1.00217.13           C
ATOM    814  CE1 HIS A  93      29.780 -13.666 -30.097  1.00217.13           C
ATOM    815  C   HIS A  93      31.958  -8.458 -31.493  1.00217.13           C
ATOM    816  O   HIS A  93      32.457  -8.049 -30.462  1.00217.13           O
ATOM    817  H   HIS A  93      32.455 -10.988 -32.232  1.00  0.00           H
ATOM    818  HA  HIS A  93      30.050  -9.354 -31.605  1.00  0.00           H
ATOM    819  HB2 HIS A  93      30.368  -9.739 -29.327  1.00  0.00           H
ATOM    820  HB3 HIS A  93      32.058 -10.165 -29.493  1.00  0.00           H
ATOM    821  HD2 HIS A  93      32.784 -12.528 -29.565  1.00  0.00           H
ATOM    822  HE1 HIS A  93      29.023 -14.416 -30.284  1.00  0.00           H
ATOM    823  HE2 HIS A  93      31.504 -14.828 -29.799  1.00  0.00           H
ATOM    824  N   GLU A  94      32.333  -8.019 -32.711  1.00286.99           N
ATOM    825  CA  GLU A  94      32.783  -6.674 -33.107  1.00286.99           C
ATOM    826  CB  GLU A  94      32.773  -6.405 -34.635  1.00286.99           C
ATOM    827  CG  GLU A  94      32.626  -4.952 -35.128  1.00286.99           C
ATOM    828  CD  GLU A  94      32.614  -4.905 -36.666  1.00286.99           C
ATOM    829  OE1 GLU A  94      33.733  -4.808 -37.234  1.00286.99           O
ATOM    830  OE2 GLU A  94      31.501  -5.006 -37.240  1.00286.99           O
ATOM    831  C   GLU A  94      31.745  -5.831 -32.482  1.00286.99           C
ATOM    832  O   GLU A  94      30.601  -6.092 -32.874  1.00286.99           O
ATOM    833  H   GLU A  94      31.860  -8.479 -33.473  1.00  0.00           H
ATOM    834  HA  GLU A  94      33.750  -6.471 -32.702  1.00  0.00           H
ATOM    835  HB2 GLU A  94      33.698  -6.807 -35.050  1.00  0.00           H
ATOM    836  HB3 GLU A  94      31.915  -6.931 -35.049  1.00  0.00           H
ATOM    837  HG2 GLU A  94      31.708  -4.514 -34.740  1.00  0.00           H
ATOM    838  HG3 GLU A  94      33.443  -4.334 -34.772  1.00  0.00           H
ATOM    839  N   ILE A  95      32.025  -5.608 -31.176  1.00142.57           N
ATOM    840  CA  ILE A  95      30.956  -5.655 -30.235  1.00142.57           C
ATOM    841  CB  ILE A  95      31.106  -5.435 -28.725  1.00142.57           C
ATOM    842  CG1 ILE A  95      32.213  -6.215 -28.062  1.00142.57           C
ATOM    843  CG2 ILE A  95      29.797  -5.923 -28.116  1.00142.57           C
ATOM    844  CD1 ILE A  95      32.406  -5.802 -26.600  1.00142.57           C
ATOM    845  C   ILE A  95      30.310  -4.478 -30.762  1.00142.57           C
ATOM    846  O   ILE A  95      30.822  -3.350 -30.795  1.00142.57           O
ATOM    847  H   ILE A  95      32.889  -5.208 -30.868  1.00  0.00           H
ATOM    848  HA  ILE A  95      30.381  -6.564 -30.428  1.00  0.00           H
ATOM    849  HB  ILE A  95      31.201  -4.380 -28.500  1.00  0.00           H
ATOM    850 HG12 ILE A  95      33.124  -6.026 -28.617  1.00  0.00           H
ATOM    851 HG13 ILE A  95      31.960  -7.273 -28.109  1.00  0.00           H
ATOM    852 HG21 ILE A  95      29.624  -6.915 -28.510  1.00  0.00           H
ATOM    853 HG22 ILE A  95      28.977  -5.268 -28.398  1.00  0.00           H
ATOM    854 HG23 ILE A  95      29.829  -5.991 -27.031  1.00  0.00           H
ATOM    855 HD11 ILE A  95      32.257  -6.667 -25.960  1.00  0.00           H
ATOM    856 HD12 ILE A  95      33.414  -5.409 -26.476  1.00  0.00           H
ATOM    857 HD13 ILE A  95      31.691  -5.041 -26.288  1.00  0.00           H
ATOM    858  N   LYS A  96      29.105  -4.787 -31.093  1.00260.98           N
ATOM    859  CA  LYS A  96      28.290  -3.739 -31.391  1.00260.98           C
ATOM    860  CB  LYS A  96      27.348  -4.362 -32.389  1.00260.98           C
ATOM    861  CG  LYS A  96      26.825  -3.252 -33.233  1.00260.98           C
ATOM    862  CD  LYS A  96      26.154  -2.374 -32.218  1.00260.98           C
ATOM    863  CE  LYS A  96      25.443  -1.408 -33.005  1.00260.98           C
ATOM    864  NZ  LYS A  96      24.019  -1.697 -33.104  1.00260.98           N
ATOM    865  C   LYS A  96      27.863  -3.269 -29.993  1.00260.98           C
ATOM    866  O   LYS A  96      26.736  -3.480 -29.582  1.00260.98           O
ATOM    867  H   LYS A  96      28.830  -5.752 -31.272  1.00  0.00           H
ATOM    868  HA  LYS A  96      28.859  -2.953 -31.894  1.00  0.00           H
ATOM    869  HB2 LYS A  96      26.585  -4.843 -31.816  1.00  0.00           H
ATOM    870  HB3 LYS A  96      27.840  -5.067 -33.065  1.00  0.00           H
ATOM    871  HG2 LYS A  96      27.669  -2.741 -33.693  1.00  0.00           H
ATOM    872  HG3 LYS A  96      26.125  -3.602 -33.987  1.00  0.00           H
ATOM    873  HD2 LYS A  96      25.479  -2.916 -31.556  1.00  0.00           H
ATOM    874  HD3 LYS A  96      26.894  -1.780 -31.678  1.00  0.00           H
ATOM    875  HE2 LYS A  96      25.674  -0.554 -32.421  1.00  0.00           H
ATOM    876  HE3 LYS A  96      25.893  -1.261 -33.978  1.00  0.00           H
ATOM    877  HZ1 LYS A  96      23.892  -2.569 -33.619  1.00  0.00           H
ATOM    878  HZ2 LYS A  96      23.608  -1.907 -32.208  1.00  0.00           H
ATOM    879  HZ3 LYS A  96      23.576  -0.926 -33.593  1.00  0.00           H
ATOM    880  N   MET A  97      28.814  -2.824 -29.176  1.00130.69           N
ATOM    881  CA  MET A  97      28.623  -2.268 -27.874  1.00130.69           C
ATOM    882  CB  MET A  97      29.417  -2.916 -26.746  1.00130.69           C
ATOM    883  CG  MET A  97      29.159  -2.165 -25.444  1.00130.69           C
ATOM    884  SD  MET A  97      30.122  -2.724 -24.037  1.00130.69           S
ATOM    885  CE  MET A  97      29.124  -1.906 -22.783  1.00130.69           C
ATOM    886  C   MET A  97      29.031  -0.851 -28.073  1.00130.69           C
ATOM    887  O   MET A  97      30.211  -0.499 -28.157  1.00130.69           O
ATOM    888  H   MET A  97      29.725  -2.664 -29.612  1.00  0.00           H
ATOM    889  HA  MET A  97      27.573  -2.317 -27.625  1.00  0.00           H
ATOM    890  HB2 MET A  97      29.112  -3.944 -26.599  1.00  0.00           H
ATOM    891  HB3 MET A  97      30.466  -2.887 -26.987  1.00  0.00           H
ATOM    892  HG2 MET A  97      29.311  -1.093 -25.569  1.00  0.00           H
ATOM    893  HG3 MET A  97      28.118  -2.326 -25.192  1.00  0.00           H
ATOM    894  HE1 MET A  97      28.079  -2.158 -22.942  1.00  0.00           H
ATOM    895  HE2 MET A  97      29.263  -0.825 -22.869  1.00  0.00           H
ATOM    896  HE3 MET A  97      29.428  -2.249 -21.798  1.00  0.00           H
ATOM    897  N   ARG A  98      27.982  -0.073 -28.235  1.00130.42           N
ATOM    898  CA  ARG A  98      28.137   1.342 -28.071  1.00130.42           C
ATOM    899  CB  ARG A  98      27.266   2.107 -29.037  1.00130.42           C
ATOM    900  CG  ARG A  98      27.838   1.828 -30.444  1.00130.42           C
ATOM    901  CD  ARG A  98      28.050   2.994 -31.387  1.00130.42           C
ATOM    902  NE  ARG A  98      26.880   3.857 -31.567  1.00130.42           N
ATOM    903  CZ  ARG A  98      26.907   4.918 -32.361  1.00130.42           C
ATOM    904  NH1 ARG A  98      27.945   5.405 -32.947  1.00130.42           N
ATOM    905  NH2 ARG A  98      25.812   5.430 -32.766  1.00130.42           N
ATOM    906  C   ARG A  98      27.881   1.677 -26.649  1.00130.42           C
ATOM    907  O   ARG A  98      27.101   1.006 -25.984  1.00130.42           O
ATOM    908  H   ARG A  98      27.078  -0.483 -28.031  1.00  0.00           H
ATOM    909  HA  ARG A  98      29.163   1.584 -28.280  1.00  0.00           H
ATOM    910  HB2 ARG A  98      26.261   1.738 -28.885  1.00  0.00           H
ATOM    911  HB3 ARG A  98      27.284   3.170 -28.807  1.00  0.00           H
ATOM    912  HG2 ARG A  98      27.248   1.150 -31.002  1.00  0.00           H
ATOM    913  HG3 ARG A  98      28.778   1.287 -30.343  1.00  0.00           H
ATOM    914  HD2 ARG A  98      28.926   3.539 -31.052  1.00  0.00           H
ATOM    915  HD3 ARG A  98      28.283   2.574 -32.366  1.00  0.00           H
ATOM    916  HE  ARG A  98      26.034   3.673 -31.036  1.00  0.00           H
ATOM    917 HH11 ARG A  98      28.579   4.673 -33.256  1.00  0.00           H
ATOM    918 HH12 ARG A  98      27.694   5.932 -33.772  1.00  0.00           H
ATOM    919 HH21 ARG A  98      24.951   5.009 -32.456  1.00  0.00           H
ATOM    920 HH22 ARG A  98      25.784   6.091 -33.545  1.00  0.00           H
ATOM    921  N   PHE A  99      28.452   2.774 -26.234  1.00143.44           N
ATOM    922  CA  PHE A  99      28.045   3.413 -25.016  1.00143.44           C
ATOM    923  CB  PHE A  99      29.020   2.911 -23.928  1.00143.44           C
ATOM    924  CG  PHE A  99      30.295   3.681 -23.628  1.00143.44           C
ATOM    925  CD1 PHE A  99      30.397   5.086 -23.664  1.00143.44           C
ATOM    926  CD2 PHE A  99      31.425   2.945 -23.258  1.00143.44           C
ATOM    927  CE1 PHE A  99      31.635   5.714 -23.529  1.00143.44           C
ATOM    928  CE2 PHE A  99      32.619   3.602 -22.925  1.00143.44           C
ATOM    929  CZ  PHE A  99      32.739   4.985 -23.112  1.00143.44           C
ATOM    930  C   PHE A  99      27.912   4.905 -25.330  1.00143.44           C
ATOM    931  O   PHE A  99      28.747   5.458 -26.048  1.00143.44           O
ATOM    932  H   PHE A  99      29.122   3.241 -26.839  1.00  0.00           H
ATOM    933  HA  PHE A  99      27.047   3.063 -24.748  1.00  0.00           H
ATOM    934  HB2 PHE A  99      28.486   2.729 -23.010  1.00  0.00           H
ATOM    935  HB3 PHE A  99      29.309   1.891 -24.189  1.00  0.00           H
ATOM    936  HD1 PHE A  99      29.545   5.716 -23.811  1.00  0.00           H
ATOM    937  HD2 PHE A  99      31.377   1.868 -23.252  1.00  0.00           H
ATOM    938  HE1 PHE A  99      31.746   6.758 -23.763  1.00  0.00           H
ATOM    939  HE2 PHE A  99      33.474   3.028 -22.631  1.00  0.00           H
ATOM    940  HZ  PHE A  99      33.681   5.497 -23.026  1.00  0.00           H
ATOM    941  N   ASP A 100      26.880   5.557 -24.801  1.00 54.54           N
ATOM    942  CA  ASP A 100      26.725   7.015 -24.865  1.00 54.54           C
ATOM    943  CB  ASP A 100      25.254   7.394 -24.675  1.00 54.54           C
ATOM    944  CG  ASP A 100      24.563   7.525 -25.972  1.00 54.54           C
ATOM    945  OD1 ASP A 100      24.941   8.549 -26.607  1.00 54.54           O
ATOM    946  OD2 ASP A 100      23.448   6.955 -26.064  1.00 54.54           O
ATOM    947  C   ASP A 100      27.471   7.738 -23.759  1.00 54.54           C
ATOM    948  O   ASP A 100      26.863   8.037 -22.738  1.00 54.54           O
ATOM    949  H   ASP A 100      26.190   5.037 -24.276  1.00  0.00           H
ATOM    950  HA  ASP A 100      27.099   7.393 -25.821  1.00  0.00           H
ATOM    951  HB2 ASP A 100      25.167   8.410 -24.283  1.00  0.00           H
ATOM    952  HB3 ASP A 100      24.741   6.706 -24.005  1.00  0.00           H
ATOM    953  N   MET A 101      28.708   8.172 -23.994  1.00138.71           N
ATOM    954  CA  MET A 101      29.341   9.139 -23.098  1.00138.71           C
ATOM    955  CB  MET A 101      30.552   8.565 -22.375  1.00138.71           C
ATOM    956  CG  MET A 101      30.596   9.113 -20.952  1.00138.71           C
ATOM    957  SD  MET A 101      31.385   8.035 -19.724  1.00138.71           S
ATOM    958  CE  MET A 101      31.474   9.291 -18.443  1.00138.71           C
ATOM    959  C   MET A 101      29.576  10.485 -23.772  1.00138.71           C
ATOM    960  O   MET A 101      30.680  10.783 -24.251  1.00138.71           O
ATOM    961  H   MET A 101      29.059   8.088 -24.943  1.00  0.00           H
ATOM    962  HA  MET A 101      28.635   9.336 -22.303  1.00  0.00           H
ATOM    963  HB2 MET A 101      30.427   7.496 -22.280  1.00  0.00           H
ATOM    964  HB3 MET A 101      31.475   8.764 -22.914  1.00  0.00           H
ATOM    965  HG2 MET A 101      29.612   9.410 -20.610  1.00  0.00           H
ATOM    966  HG3 MET A 101      31.061  10.062 -20.944  1.00  0.00           H
ATOM    967  HE1 MET A 101      30.664   9.148 -17.723  1.00  0.00           H
ATOM    968  HE2 MET A 101      31.365  10.286 -18.875  1.00  0.00           H
ATOM    969  HE3 MET A 101      32.433   9.220 -17.938  1.00  0.00           H
ATOM    970  N   PRO A 102      28.535  11.332 -23.821  1.00 80.31           N
ATOM    971  CA  PRO A 102      28.678  12.665 -24.355  1.00 80.31           C
ATOM    972  CD  PRO A 102      27.211  11.156 -23.223  1.00 80.31           C
ATOM    973  CB  PRO A 102      27.263  13.233 -24.348  1.00 80.31           C
ATOM    974  CG  PRO A 102      26.572  12.537 -23.187  1.00 80.31           C
ATOM    975  C   PRO A 102      29.658  13.469 -23.494  1.00 80.31           C
ATOM    976  O   PRO A 102      29.520  13.572 -22.278  1.00 80.31           O
ATOM    977  HA  PRO A 102      29.045  12.609 -25.378  1.00  0.00           H
ATOM    978  HD2 PRO A 102      26.612  10.485 -23.841  1.00  0.00           H
ATOM    979  HD3 PRO A 102      27.267  10.781 -22.202  1.00  0.00           H
ATOM    980  HB2 PRO A 102      26.759  12.925 -25.266  1.00  0.00           H
ATOM    981  HB3 PRO A 102      27.259  14.315 -24.227  1.00  0.00           H
ATOM    982  HG2 PRO A 102      26.822  13.039 -22.251  1.00  0.00           H
ATOM    983  HG3 PRO A 102      25.494  12.489 -23.336  1.00  0.00           H
ATOM    984  N   GLY A 103      30.606  14.138 -24.149  1.00 30.96           N
ATOM    985  CA  GLY A 103      31.505  15.102 -23.499  1.00 30.96           C
ATOM    986  C   GLY A 103      32.654  14.452 -22.749  1.00 30.96           C
ATOM    987  O   GLY A 103      33.436  15.129 -22.096  1.00 30.96           O
ATOM    988  H   GLY A 103      30.701  13.988 -25.138  1.00  0.00           H
ATOM    989  HA2 GLY A 103      30.940  15.699 -22.782  1.00  0.00           H
ATOM    990  HA3 GLY A 103      31.938  15.760 -24.250  1.00  0.00           H
ATOM    991  N   LEU A 104      32.780  13.141 -22.891  1.00122.67           N
ATOM    992  CA  LEU A 104      33.810  12.358 -22.255  1.00122.67           C
ATOM    993  CB  LEU A 104      33.211  10.974 -22.114  1.00122.67           C
ATOM    994  CG  LEU A 104      33.909   9.947 -21.230  1.00122.67           C
ATOM    995  CD1 LEU A 104      35.073   9.282 -21.928  1.00122.67           C
ATOM    996  CD2 LEU A 104      34.195  10.534 -19.857  1.00122.67           C
ATOM    997  C   LEU A 104      35.103  12.410 -23.040  1.00122.67           C
ATOM    998  O   LEU A 104      35.113  12.300 -24.270  1.00122.67           O
ATOM    999  H   LEU A 104      32.086  12.635 -23.423  1.00  0.00           H
ATOM   1000  HA  LEU A 104      33.987  12.772 -21.260  1.00  0.00           H
ATOM   1001  HB2 LEU A 104      33.008  10.530 -23.087  1.00  0.00           H
ATOM   1002  HB3 LEU A 104      32.282  11.222 -21.640  1.00  0.00           H
ATOM   1003  HG  LEU A 104      33.233   9.126 -21.079  1.00  0.00           H
ATOM   1004 HD11 LEU A 104      34.707   8.436 -22.505  1.00  0.00           H
ATOM   1005 HD12 LEU A 104      35.780   8.960 -21.169  1.00  0.00           H
ATOM   1006 HD13 LEU A 104      35.558   9.946 -22.622  1.00  0.00           H
ATOM   1007 HD21 LEU A 104      33.306  11.016 -19.461  1.00  0.00           H
ATOM   1008 HD22 LEU A 104      34.495   9.746 -19.169  1.00  0.00           H
ATOM   1009 HD23 LEU A 104      34.963  11.298 -19.918  1.00  0.00           H
ATOM   1010  N   SER A 105      36.207  12.417 -22.304  1.00 46.68           N
ATOM   1011  CA  SER A 105      37.529  12.237 -22.871  1.00 46.68           C
ATOM   1012  CB  SER A 105      38.452  13.320 -22.339  1.00 46.68           C
ATOM   1013  OG  SER A 105      38.732  13.061 -20.989  1.00 46.68           O
ATOM   1014  C   SER A 105      38.068  10.826 -22.616  1.00 46.68           C
ATOM   1015  O   SER A 105      37.831  10.164 -21.623  1.00 46.68           O
ATOM   1016  H   SER A 105      36.135  12.430 -21.291  1.00  0.00           H
ATOM   1017  HA  SER A 105      37.464  12.375 -23.948  1.00  0.00           H
ATOM   1018  HB2 SER A 105      39.370  13.312 -22.922  1.00  0.00           H
ATOM   1019  HB3 SER A 105      37.969  14.292 -22.438  1.00  0.00           H
ATOM   1020  HG  SER A 105      39.613  13.400 -20.775  1.00  0.00           H
ATOM   1021  N   LYS A 106      38.864  10.338 -23.549  1.00162.10           N
ATOM   1022  CA  LYS A 106      39.500   9.020 -23.544  1.00162.10           C
ATOM   1023  CB  LYS A 106      40.316   8.823 -24.835  1.00162.10           C
ATOM   1024  CG  LYS A 106      41.101  10.067 -25.292  1.00162.10           C
ATOM   1025  CD  LYS A 106      40.291  11.094 -26.118  1.00162.10           C
ATOM   1026  CE  LYS A 106      41.087  12.382 -26.311  1.00162.10           C
ATOM   1027  NZ  LYS A 106      41.602  12.439 -27.692  1.00162.10           N
ATOM   1028  C   LYS A 106      40.369   8.772 -22.303  1.00162.10           C
ATOM   1029  O   LYS A 106      40.589   7.616 -21.973  1.00162.10           O
ATOM   1030  H   LYS A 106      39.113  10.980 -24.265  1.00  0.00           H
ATOM   1031  HA  LYS A 106      38.720   8.258 -23.506  1.00  0.00           H
ATOM   1032  HB2 LYS A 106      41.033   8.019 -24.652  1.00  0.00           H
ATOM   1033  HB3 LYS A 106      39.660   8.492 -25.640  1.00  0.00           H
ATOM   1034  HG2 LYS A 106      41.937   9.733 -25.907  1.00  0.00           H
ATOM   1035  HG3 LYS A 106      41.518  10.545 -24.410  1.00  0.00           H
ATOM   1036  HD2 LYS A 106      40.004  10.643 -27.068  1.00  0.00           H
ATOM   1037  HD3 LYS A 106      39.360  11.401 -25.660  1.00  0.00           H
ATOM   1038  HE2 LYS A 106      40.422  13.231 -26.119  1.00  0.00           H
ATOM   1039  HE3 LYS A 106      41.895  12.432 -25.567  1.00  0.00           H
ATOM   1040  HZ1 LYS A 106      42.073  13.318 -27.854  1.00  0.00           H
ATOM   1041  HZ2 LYS A 106      42.248  11.674 -27.834  1.00  0.00           H
ATOM   1042  HZ3 LYS A 106      40.829  12.343 -28.339  1.00  0.00           H
ATOM   1043  N   GLU A 107      40.870   9.817 -21.641  1.00 80.31           N
ATOM   1044  CA  GLU A 107      41.521   9.686 -20.330  1.00 80.31           C
ATOM   1045  CB  GLU A 107      42.107  11.037 -19.887  1.00 80.31           C
ATOM   1046  CG  GLU A 107      43.141  11.642 -20.857  1.00 80.31           C
ATOM   1047  CD  GLU A 107      42.524  12.390 -22.059  1.00 80.31           C
ATOM   1048  OE1 GLU A 107      41.519  13.108 -21.866  1.00 80.31           O
ATOM   1049  OE2 GLU A 107      42.933  12.121 -23.214  1.00 80.31           O
ATOM   1050  C   GLU A 107      40.558   9.197 -19.235  1.00 80.31           C
ATOM   1051  O   GLU A 107      40.932   8.367 -18.401  1.00 80.31           O
ATOM   1052  H   GLU A 107      40.667  10.750 -21.972  1.00  0.00           H
ATOM   1053  HA  GLU A 107      42.324   8.954 -20.403  1.00  0.00           H
ATOM   1054  HB2 GLU A 107      41.300  11.750 -19.707  1.00  0.00           H
ATOM   1055  HB3 GLU A 107      42.604  10.869 -18.930  1.00  0.00           H
ATOM   1056  HG2 GLU A 107      43.805  10.846 -21.199  1.00  0.00           H
ATOM   1057  HG3 GLU A 107      43.750  12.347 -20.285  1.00  0.00           H
ATOM   1058  N   ASP A 108      39.321   9.692 -19.274  1.00 72.95           N
ATOM   1059  CA  ASP A 108      38.263   9.423 -18.308  1.00 72.95           C
ATOM   1060  CB  ASP A 108      37.143  10.447 -18.486  1.00 72.95           C
ATOM   1061  CG  ASP A 108      37.400  11.918 -18.138  1.00 72.95           C
ATOM   1062  OD1 ASP A 108      38.548  12.279 -17.779  1.00 72.95           O
ATOM   1063  OD2 ASP A 108      36.444  12.701 -18.381  1.00 72.95           O
ATOM   1064  C   ASP A 108      37.635   8.033 -18.481  1.00 72.95           C
ATOM   1065  O   ASP A 108      37.213   7.426 -17.496  1.00 72.95           O
ATOM   1066  H   ASP A 108      39.084  10.354 -20.005  1.00  0.00           H
ATOM   1067  HA  ASP A 108      38.653   9.506 -17.296  1.00  0.00           H
ATOM   1068  HB2 ASP A 108      36.295  10.097 -17.916  1.00  0.00           H
ATOM   1069  HB3 ASP A 108      36.841  10.419 -19.522  1.00  0.00           H
ATOM   1070  N   VAL A 109      37.563   7.500 -19.711  1.00115.27           N
ATOM   1071  CA  VAL A 109      37.064   6.137 -19.949  1.00115.27           C
ATOM   1072  CB  VAL A 109      36.159   5.994 -21.184  1.00115.27           C
ATOM   1073  CG1 VAL A 109      36.910   5.787 -22.510  1.00115.27           C
ATOM   1074  CG2 VAL A 109      35.118   4.884 -20.993  1.00115.27           C
ATOM   1075  C   VAL A 109      38.205   5.146 -20.000  1.00115.27           C
ATOM   1076  O   VAL A 109      39.294   5.403 -20.502  1.00115.27           O
ATOM   1077  H   VAL A 109      38.021   8.001 -20.462  1.00  0.00           H
ATOM   1078  HA  VAL A 109      36.443   5.873 -19.094  1.00  0.00           H
ATOM   1079  HB  VAL A 109      35.581   6.893 -21.270  1.00  0.00           H
ATOM   1080 HG11 VAL A 109      36.260   6.045 -23.346  1.00  0.00           H
ATOM   1081 HG12 VAL A 109      37.789   6.430 -22.535  1.00  0.00           H
ATOM   1082 HG13 VAL A 109      37.233   4.750 -22.611  1.00  0.00           H
ATOM   1083 HG21 VAL A 109      35.349   4.218 -20.177  1.00  0.00           H
ATOM   1084 HG22 VAL A 109      35.054   4.275 -21.888  1.00  0.00           H
ATOM   1085 HG23 VAL A 109      34.151   5.344 -20.773  1.00  0.00           H
ATOM   1086  N   LYS A 110      37.880   3.905 -19.684  1.00 82.86           N
ATOM   1087  CA  LYS A 110      38.771   2.777 -19.855  1.00 82.86           C
ATOM   1088  CB  LYS A 110      39.480   2.533 -18.519  1.00 82.86           C
ATOM   1089  CG  LYS A 110      40.602   3.518 -18.185  1.00 82.86           C
ATOM   1090  CD  LYS A 110      41.013   3.296 -16.726  1.00 82.86           C
ATOM   1091  CE  LYS A 110      41.999   4.388 -16.312  1.00 82.86           C
ATOM   1092  NZ  LYS A 110      42.422   4.237 -14.898  1.00 82.86           N
ATOM   1093  C   LYS A 110      37.963   1.602 -20.375  1.00 82.86           C
ATOM   1094  O   LYS A 110      36.918   1.245 -19.830  1.00 82.86           O
ATOM   1095  H   LYS A 110      36.954   3.747 -19.293  1.00  0.00           H
ATOM   1096  HA  LYS A 110      39.514   3.019 -20.616  1.00  0.00           H
ATOM   1097  HB2 LYS A 110      38.743   2.682 -17.735  1.00  0.00           H
ATOM   1098  HB3 LYS A 110      39.867   1.513 -18.490  1.00  0.00           H
ATOM   1099  HG2 LYS A 110      41.449   3.368 -18.855  1.00  0.00           H
ATOM   1100  HG3 LYS A 110      40.238   4.541 -18.280  1.00  0.00           H
ATOM   1101  HD2 LYS A 110      40.127   3.365 -16.090  1.00  0.00           H
ATOM   1102  HD3 LYS A 110      41.464   2.308 -16.625  1.00  0.00           H
ATOM   1103  HE2 LYS A 110      42.862   4.348 -16.984  1.00  0.00           H
ATOM   1104  HE3 LYS A 110      41.511   5.360 -16.456  1.00  0.00           H
ATOM   1105  HZ1 LYS A 110      43.077   4.971 -14.661  1.00  0.00           H
ATOM   1106  HZ2 LYS A 110      41.624   4.334 -14.281  1.00  0.00           H
ATOM   1107  HZ3 LYS A 110      42.868   3.343 -14.747  1.00  0.00           H
ATOM   1108  N   ILE A 111      38.574   0.919 -21.330  1.00101.57           N
ATOM   1109  CA  ILE A 111      38.187  -0.414 -21.746  1.00101.57           C
ATOM   1110  CB  ILE A 111      37.951  -0.499 -23.258  1.00101.57           C
ATOM   1111  CG1 ILE A 111      36.964   0.577 -23.745  1.00101.57           C
ATOM   1112  CG2 ILE A 111      37.437  -1.910 -23.562  1.00101.57           C
ATOM   1113  CD1 ILE A 111      35.586   0.435 -23.107  1.00101.57           C
ATOM   1114  C   ILE A 111      39.259  -1.372 -21.298  1.00101.57           C
ATOM   1115  O   ILE A 111      40.422  -1.249 -21.685  1.00101.57           O
ATOM   1116  H   ILE A 111      39.441   1.279 -21.693  1.00  0.00           H
ATOM   1117  HA  ILE A 111      37.271  -0.699 -21.234  1.00  0.00           H
ATOM   1118  HB  ILE A 111      38.895  -0.345 -23.783  1.00  0.00           H
ATOM   1119 HG12 ILE A 111      36.858   0.502 -24.826  1.00  0.00           H
ATOM   1120 HG13 ILE A 111      37.354   1.571 -23.531  1.00  0.00           H
ATOM   1121 HG21 ILE A 111      37.155  -1.959 -24.598  1.00  0.00           H
ATOM   1122 HG22 ILE A 111      38.198  -2.666 -23.373  1.00  0.00           H
ATOM   1123 HG23 ILE A 111      36.553  -2.128 -22.964  1.00  0.00           H
ATOM   1124 HD11 ILE A 111      35.605  -0.122 -22.181  1.00  0.00           H
ATOM   1125 HD12 ILE A 111      35.187   1.410 -22.846  1.00  0.00           H
ATOM   1126 HD13 ILE A 111      34.950  -0.083 -23.821  1.00  0.00           H
ATOM   1127  N   SER A 112      38.852  -2.333 -20.486  1.00 80.68           N
ATOM   1128  CA  SER A 112      39.733  -3.393 -20.036  1.00 80.68           C
ATOM   1129  CB  SER A 112      40.074  -3.257 -18.548  1.00 80.68           C
ATOM   1130  OG  SER A 112      40.550  -1.966 -18.150  1.00 80.68           O
ATOM   1131  C   SER A 112      39.083  -4.734 -20.318  1.00 80.68           C
ATOM   1132  O   SER A 112      37.865  -4.838 -20.442  1.00 80.68           O
ATOM   1133  H   SER A 112      37.852  -2.430 -20.310  1.00  0.00           H
ATOM   1134  HA  SER A 112      40.657  -3.367 -20.615  1.00  0.00           H
ATOM   1135  HB2 SER A 112      40.854  -3.988 -18.318  1.00  0.00           H
ATOM   1136  HB3 SER A 112      39.197  -3.487 -17.956  1.00  0.00           H
ATOM   1137  HG  SER A 112      41.459  -2.099 -17.848  1.00  0.00           H
ATOM   1138  N   VAL A 113      39.916  -5.762 -20.369  1.00 42.01           N
ATOM   1139  CA  VAL A 113      39.470  -7.144 -20.287  1.00 42.01           C
ATOM   1140  CB  VAL A 113      39.825  -7.914 -21.567  1.00 42.01           C
ATOM   1141  CG1 VAL A 113      39.257  -9.321 -21.481  1.00 42.01           C
ATOM   1142  CG2 VAL A 113      39.262  -7.242 -22.829  1.00 42.01           C
ATOM   1143  C   VAL A 113      40.117  -7.735 -19.038  1.00 42.01           C
ATOM   1144  O   VAL A 113      41.325  -7.583 -18.865  1.00 42.01           O
ATOM   1145  H   VAL A 113      40.895  -5.613 -20.184  1.00  0.00           H
ATOM   1146  HA  VAL A 113      38.391  -7.175 -20.170  1.00  0.00           H
ATOM   1147  HB  VAL A 113      40.910  -7.977 -21.661  1.00  0.00           H
ATOM   1148 HG11 VAL A 113      39.538  -9.901 -22.361  1.00  0.00           H
ATOM   1149 HG12 VAL A 113      39.653  -9.807 -20.593  1.00  0.00           H
ATOM   1150 HG13 VAL A 113      38.170  -9.279 -21.414  1.00  0.00           H
ATOM   1151 HG21 VAL A 113      39.493  -7.851 -23.704  1.00  0.00           H
ATOM   1152 HG22 VAL A 113      38.178  -7.146 -22.742  1.00  0.00           H
ATOM   1153 HG23 VAL A 113      39.698  -6.254 -22.960  1.00  0.00           H
ATOM   1154  N   GLU A 114      39.316  -8.261 -18.118  1.00116.09           N
ATOM   1155  CA  GLU A 114      39.787  -9.024 -16.951  1.00116.09           C
ATOM   1156  CB  GLU A 114      39.678  -8.227 -15.639  1.00116.09           C
ATOM   1157  CG  GLU A 114      38.241  -7.874 -15.212  1.00116.09           C
ATOM   1158  CD  GLU A 114      38.169  -6.990 -13.949  1.00116.09           C
ATOM   1159  OE1 GLU A 114      39.076  -7.021 -13.093  1.00116.09           O
ATOM   1160  OE2 GLU A 114      37.242  -6.143 -13.880  1.00116.09           O
ATOM   1161  C   GLU A 114      39.003 -10.327 -16.874  1.00116.09           C
ATOM   1162  O   GLU A 114      37.856 -10.347 -17.300  1.00116.09           O
ATOM   1163  H   GLU A 114      38.325  -8.365 -18.341  1.00  0.00           H
ATOM   1164  HA  GLU A 114      40.835  -9.284 -17.097  1.00  0.00           H
ATOM   1165  HB2 GLU A 114      40.136  -8.828 -14.854  1.00  0.00           H
ATOM   1166  HB3 GLU A 114      40.253  -7.307 -15.749  1.00  0.00           H
ATOM   1167  HG2 GLU A 114      37.767  -7.342 -16.035  1.00  0.00           H
ATOM   1168  HG3 GLU A 114      37.667  -8.787 -15.044  1.00  0.00           H
ATOM   1169  N   ASP A 115      39.663 -11.441 -16.552  1.00 56.70           N
ATOM   1170  CA  ASP A 115      39.047 -12.779 -16.614  1.00 56.70           C
ATOM   1171  CB  ASP A 115      37.990 -12.929 -15.498  1.00 56.70           C
ATOM   1172  CG  ASP A 115      38.520 -12.598 -14.094  1.00 56.70           C
ATOM   1173  OD1 ASP A 115      39.761 -12.652 -13.902  1.00 56.70           O
ATOM   1174  OD2 ASP A 115      37.683 -12.238 -13.235  1.00 56.70           O
ATOM   1175  C   ASP A 115      38.540 -13.141 -18.030  1.00 56.70           C
ATOM   1176  O   ASP A 115      37.607 -13.918 -18.197  1.00 56.70           O
ATOM   1177  H   ASP A 115      40.554 -11.374 -16.081  1.00  0.00           H
ATOM   1178  HA  ASP A 115      39.834 -13.501 -16.390  1.00  0.00           H
ATOM   1179  HB2 ASP A 115      37.147 -12.271 -15.716  1.00  0.00           H
ATOM   1180  HB3 ASP A 115      37.616 -13.954 -15.498  1.00  0.00           H
ATOM   1181  N   ASN A 116      39.110 -12.493 -19.058  1.00107.43           N
ATOM   1182  CA  ASN A 116      38.639 -12.473 -20.453  1.00107.43           C
ATOM   1183  CB  ASN A 116      38.875 -13.834 -21.107  1.00107.43           C
ATOM   1184  CG  ASN A 116      40.348 -14.187 -21.138  1.00107.43           C
ATOM   1185  OD1 ASN A 116      41.194 -13.410 -21.551  1.00107.43           O
ATOM   1186  ND2 ASN A 116      40.721 -15.320 -20.597  1.00107.43           N
ATOM   1187  C   ASN A 116      37.233 -11.864 -20.685  1.00107.43           C
ATOM   1188  O   ASN A 116      36.767 -11.796 -21.821  1.00107.43           O
ATOM   1189  H   ASN A 116      39.852 -11.859 -18.815  1.00  0.00           H
ATOM   1190  HA  ASN A 116      39.309 -11.815 -20.991  1.00  0.00           H
ATOM   1191  HB2 ASN A 116      38.314 -14.593 -20.564  1.00  0.00           H
ATOM   1192  HB3 ASN A 116      38.515 -13.809 -22.129  1.00  0.00           H
ATOM   1193 HD21 ASN A 116      40.008 -15.948 -20.258  1.00  0.00           H
ATOM   1194 HD22 ASN A 116      41.699 -15.533 -20.610  1.00  0.00           H
ATOM   1195  N   VAL A 117      36.688 -11.183 -19.674  1.00 79.11           N
ATOM   1196  CA  VAL A 117      35.416 -10.447 -19.671  1.00 79.11           C
ATOM   1197  CB  VAL A 117      34.745 -10.580 -18.288  1.00 79.11           C
ATOM   1198  CG1 VAL A 117      33.436  -9.798 -18.096  1.00 79.11           C
ATOM   1199  CG2 VAL A 117      34.467 -12.057 -17.987  1.00 79.11           C
ATOM   1200  C   VAL A 117      35.657  -8.981 -19.995  1.00 79.11           C
ATOM   1201  O   VAL A 117      36.536  -8.338 -19.415  1.00 79.11           O
ATOM   1202  H   VAL A 117      37.209 -11.164 -18.802  1.00  0.00           H
ATOM   1203  HA  VAL A 117      34.758 -10.869 -20.431  1.00  0.00           H
ATOM   1204  HB  VAL A 117      35.426 -10.197 -17.533  1.00  0.00           H
ATOM   1205 HG11 VAL A 117      33.350  -9.518 -17.050  1.00  0.00           H
ATOM   1206 HG12 VAL A 117      33.426  -8.878 -18.669  1.00  0.00           H
ATOM   1207 HG13 VAL A 117      32.586 -10.407 -18.390  1.00  0.00           H
ATOM   1208 HG21 VAL A 117      33.984 -12.169 -17.020  1.00  0.00           H
ATOM   1209 HG22 VAL A 117      33.848 -12.493 -18.770  1.00  0.00           H
ATOM   1210 HG23 VAL A 117      35.406 -12.609 -17.944  1.00  0.00           H
ATOM   1211  N   LEU A 118      34.776  -8.386 -20.800  1.00 55.97           N
ATOM   1212  CA  LEU A 118      34.831  -6.956 -21.060  1.00 55.97           C
ATOM   1213  CB  LEU A 118      33.900  -6.611 -22.219  1.00 55.97           C
ATOM   1214  CG  LEU A 118      34.029  -5.142 -22.645  1.00 55.97           C
ATOM   1215  CD1 LEU A 118      35.391  -4.846 -23.278  1.00 55.97           C
ATOM   1216  CD2 LEU A 118      32.903  -4.827 -23.603  1.00 55.97           C
ATOM   1217  C   LEU A 118      34.483  -6.134 -19.818  1.00 55.97           C
ATOM   1218  O   LEU A 118      33.460  -6.369 -19.170  1.00 55.97           O
ATOM   1219  H   LEU A 118      33.968  -8.908 -21.116  1.00  0.00           H
ATOM   1220  HA  LEU A 118      35.856  -6.720 -21.345  1.00  0.00           H
ATOM   1221  HB2 LEU A 118      34.125  -7.252 -23.073  1.00  0.00           H
ATOM   1222  HB3 LEU A 118      32.872  -6.801 -21.906  1.00  0.00           H
ATOM   1223  HG  LEU A 118      33.895  -4.473 -21.798  1.00  0.00           H
ATOM   1224 HD11 LEU A 118      35.384  -3.834 -23.671  1.00  0.00           H
ATOM   1225 HD12 LEU A 118      35.584  -5.543 -24.091  1.00  0.00           H
ATOM   1226 HD13 LEU A 118      36.184  -4.920 -22.535  1.00  0.00           H
ATOM   1227 HD21 LEU A 118      32.158  -4.234 -23.083  1.00  0.00           H
ATOM   1228 HD22 LEU A 118      33.286  -4.273 -24.452  1.00  0.00           H
ATOM   1229 HD23 LEU A 118      32.413  -5.732 -23.951  1.00  0.00           H
ATOM   1230  N   VAL A 119      35.170  -5.002 -19.680  1.00 55.01           N
ATOM   1231  CA  VAL A 119      34.911  -3.959 -18.694  1.00 55.01           C
ATOM   1232  CB  VAL A 119      35.976  -3.957 -17.594  1.00 55.01           C
ATOM   1233  CG1 VAL A 119      35.626  -2.962 -16.477  1.00 55.01           C
ATOM   1234  CG2 VAL A 119      36.156  -5.361 -17.036  1.00 55.01           C
ATOM   1235  C   VAL A 119      34.890  -2.606 -19.372  1.00 55.01           C
ATOM   1236  O   VAL A 119      35.905  -2.166 -19.914  1.00 55.01           O
ATOM   1237  H   VAL A 119      35.979  -4.872 -20.278  1.00  0.00           H
ATOM   1238  HA  VAL A 119      33.939  -4.136 -18.233  1.00  0.00           H
ATOM   1239  HB  VAL A 119      36.932  -3.650 -18.017  1.00  0.00           H
ATOM   1240 HG11 VAL A 119      34.653  -3.190 -16.049  1.00  0.00           H
ATOM   1241 HG12 VAL A 119      36.392  -2.997 -15.705  1.00  0.00           H
ATOM   1242 HG13 VAL A 119      35.581  -1.958 -16.888  1.00  0.00           H
ATOM   1243 HG21 VAL A 119      36.915  -5.886 -17.617  1.00  0.00           H
ATOM   1244 HG22 VAL A 119      35.233  -5.926 -17.126  1.00  0.00           H
ATOM   1245 HG23 VAL A 119      36.473  -5.324 -16.001  1.00  0.00           H
ATOM   1246  N   ILE A 120      33.839  -1.860 -19.073  1.00114.62           N
ATOM   1247  CA  ILE A 120      33.685  -0.452 -19.385  1.00114.62           C
ATOM   1248  CB  ILE A 120      32.384  -0.212 -20.148  1.00114.62           C
ATOM   1249  CG1 ILE A 120      32.059  -1.250 -21.231  1.00114.62           C
ATOM   1250  CG2 ILE A 120      32.422   1.197 -20.715  1.00114.62           C
ATOM   1251  CD1 ILE A 120      33.085  -1.374 -22.345  1.00114.62           C
ATOM   1252  C   ILE A 120      33.602   0.303 -18.078  1.00114.62           C
ATOM   1253  O   ILE A 120      32.912  -0.134 -17.160  1.00114.62           O
ATOM   1254  H   ILE A 120      33.104  -2.268 -18.502  1.00  0.00           H
ATOM   1255  HA  ILE A 120      34.531  -0.092 -19.972  1.00  0.00           H
ATOM   1256  HB  ILE A 120      31.563  -0.235 -19.438  1.00  0.00           H
ATOM   1257 HG12 ILE A 120      31.136  -0.927 -21.685  1.00  0.00           H
ATOM   1258 HG13 ILE A 120      31.900  -2.230 -20.776  1.00  0.00           H
ATOM   1259 HG21 ILE A 120      31.457   1.412 -21.168  1.00  0.00           H
ATOM   1260 HG22 ILE A 120      33.227   1.285 -21.438  1.00  0.00           H
ATOM   1261 HG23 ILE A 120      32.584   1.928 -19.929  1.00  0.00           H
ATOM   1262 HD11 ILE A 120      32.817  -2.169 -23.027  1.00  0.00           H
ATOM   1263 HD12 ILE A 120      34.066  -1.598 -21.929  1.00  0.00           H
ATOM   1264 HD13 ILE A 120      33.079  -0.447 -22.911  1.00  0.00           H
ATOM   1265  N   LYS A 121      34.334   1.398 -17.950  1.00181.85           N
ATOM   1266  CA  LYS A 121      34.294   2.235 -16.757  1.00181.85           C
ATOM   1267  CB  LYS A 121      35.074   1.633 -15.564  1.00181.85           C
ATOM   1268  CG  LYS A 121      36.607   1.598 -15.709  1.00181.85           C
ATOM   1269  CD  LYS A 121      37.067   0.576 -16.764  1.00181.85           C
ATOM   1270  CE  LYS A 121      37.948  -0.557 -16.277  1.00181.85           C
ATOM   1271  NZ  LYS A 121      39.212  -0.066 -15.700  1.00181.85           N
ATOM   1272  C   LYS A 121      34.816   3.600 -17.100  1.00181.85           C
ATOM   1273  O   LYS A 121      35.757   3.706 -17.883  1.00181.85           O
ATOM   1274  H   LYS A 121      34.943   1.678 -18.715  1.00  0.00           H
ATOM   1275  HA  LYS A 121      33.249   2.359 -16.471  1.00  0.00           H
ATOM   1276  HB2 LYS A 121      34.843   2.230 -14.681  1.00  0.00           H
ATOM   1277  HB3 LYS A 121      34.718   0.622 -15.368  1.00  0.00           H
ATOM   1278  HG2 LYS A 121      36.980   2.591 -15.970  1.00  0.00           H
ATOM   1279  HG3 LYS A 121      37.040   1.358 -14.739  1.00  0.00           H
ATOM   1280  HD2 LYS A 121      37.569   1.088 -17.558  1.00  0.00           H
ATOM   1281  HD3 LYS A 121      36.221   0.100 -17.239  1.00  0.00           H
ATOM   1282  HE2 LYS A 121      37.380  -1.129 -15.541  1.00  0.00           H
ATOM   1283  HE3 LYS A 121      38.156  -1.202 -17.139  1.00  0.00           H
ATOM   1284  HZ1 LYS A 121      39.747  -0.853 -15.358  1.00  0.00           H
ATOM   1285  HZ2 LYS A 121      39.008   0.570 -14.940  1.00  0.00           H
ATOM   1286  HZ3 LYS A 121      39.738   0.406 -16.423  1.00  0.00           H
ATOM   1287  N   GLY A 122      34.427   4.553 -16.290  1.00 39.90           N
ATOM   1288  CA  GLY A 122      34.902   5.908 -16.392  1.00 39.90           C
ATOM   1289  C   GLY A 122      33.971   6.818 -15.633  1.00 39.90           C
ATOM   1290  O   GLY A 122      33.017   6.368 -14.993  1.00 39.90           O
ATOM   1291  H   GLY A 122      33.685   4.372 -15.619  1.00  0.00           H
ATOM   1292  HA2 GLY A 122      35.905   5.990 -15.974  1.00  0.00           H
ATOM   1293  HA3 GLY A 122      34.918   6.222 -17.436  1.00  0.00           H
ATOM   1294  N   GLU A 123      34.239   8.099 -15.764  1.00 99.03           N
ATOM   1295  CA  GLU A 123      33.417   9.156 -15.211  1.00 99.03           C
ATOM   1296  CB  GLU A 123      33.580   9.211 -13.688  1.00 99.03           C
ATOM   1297  CG  GLU A 123      35.000   9.319 -13.102  1.00 99.03           C
ATOM   1298  CD  GLU A 123      34.998   9.031 -11.585  1.00 99.03           C
ATOM   1299  OE1 GLU A 123      33.896   8.964 -10.986  1.00 99.03           O
ATOM   1300  OE2 GLU A 123      36.081   8.641 -11.077  1.00 99.03           O
ATOM   1301  C   GLU A 123      33.820  10.461 -15.874  1.00 99.03           C
ATOM   1302  O   GLU A 123      35.008  10.697 -16.053  1.00 99.03           O
ATOM   1303  H   GLU A 123      35.071   8.392 -16.270  1.00  0.00           H
ATOM   1304  HA  GLU A 123      32.372   8.952 -15.443  1.00  0.00           H
ATOM   1305  HB2 GLU A 123      32.971  10.030 -13.306  1.00  0.00           H
ATOM   1306  HB3 GLU A 123      33.171   8.276 -13.321  1.00  0.00           H
ATOM   1307  HG2 GLU A 123      35.403  10.314 -13.300  1.00  0.00           H
ATOM   1308  HG3 GLU A 123      35.649   8.589 -13.593  1.00  0.00           H
ATOM   1309  N   GLN A 124      32.843  11.266 -16.294  1.00 99.13           N
ATOM   1310  CA  GLN A 124      33.138  12.606 -16.795  1.00 99.13           C
ATOM   1311  CB  GLN A 124      31.847  13.364 -17.138  1.00 99.13           C
ATOM   1312  CG  GLN A 124      32.020  14.719 -17.829  1.00 99.13           C
ATOM   1313  CD  GLN A 124      30.661  15.340 -18.149  1.00 99.13           C
ATOM   1314  OE1 GLN A 124      29.973  15.896 -17.313  1.00 99.13           O
ATOM   1315  NE2 GLN A 124      30.089  15.066 -19.301  1.00 99.13           N
ATOM   1316  C   GLN A 124      33.937  13.347 -15.732  1.00 99.13           C
ATOM   1317  O   GLN A 124      33.703  13.168 -14.528  1.00 99.13           O
ATOM   1318  H   GLN A 124      31.892  11.045 -16.053  1.00  0.00           H
ATOM   1319  HA  GLN A 124      33.751  12.517 -17.692  1.00  0.00           H
ATOM   1320  HB2 GLN A 124      31.261  12.745 -17.812  1.00  0.00           H
ATOM   1321  HB3 GLN A 124      31.298  13.538 -16.212  1.00  0.00           H
ATOM   1322  HG2 GLN A 124      32.567  15.404 -17.182  1.00  0.00           H
ATOM   1323  HG3 GLN A 124      32.581  14.576 -18.752  1.00  0.00           H
ATOM   1324 HE21 GLN A 124      30.517  14.455 -19.973  1.00  0.00           H
ATOM   1325 HE22 GLN A 124      29.163  15.428 -19.394  1.00  0.00           H
ATOM   1326  N   LYS A 125      34.840  14.216 -16.177  1.00108.44           N
ATOM   1327  CA  LYS A 125      35.541  15.102 -15.258  1.00108.44           C
ATOM   1328  CB  LYS A 125      36.452  16.076 -16.007  1.00108.44           C
ATOM   1329  CG  LYS A 125      37.646  15.371 -16.662  1.00108.44           C
ATOM   1330  CD  LYS A 125      38.500  16.313 -17.512  1.00108.44           C
ATOM   1331  CE  LYS A 125      38.976  17.515 -16.689  1.00108.44           C
ATOM   1332  NZ  LYS A 125      39.658  18.519 -17.534  1.00108.44           N
ATOM   1333  C   LYS A 125      34.548  15.863 -14.380  1.00108.44           C
ATOM   1334  O   LYS A 125      33.428  16.179 -14.768  1.00108.44           O
ATOM   1335  H   LYS A 125      35.066  14.219 -17.166  1.00  0.00           H
ATOM   1336  HA  LYS A 125      36.140  14.466 -14.608  1.00  0.00           H
ATOM   1337  HB2 LYS A 125      35.872  16.606 -16.765  1.00  0.00           H
ATOM   1338  HB3 LYS A 125      36.823  16.800 -15.282  1.00  0.00           H
ATOM   1339  HG2 LYS A 125      38.262  14.890 -15.900  1.00  0.00           H
ATOM   1340  HG3 LYS A 125      37.273  14.610 -17.328  1.00  0.00           H
ATOM   1341  HD2 LYS A 125      39.350  15.749 -17.900  1.00  0.00           H
ATOM   1342  HD3 LYS A 125      37.893  16.652 -18.354  1.00  0.00           H
ATOM   1343  HE2 LYS A 125      38.103  17.990 -16.229  1.00  0.00           H
ATOM   1344  HE3 LYS A 125      39.631  17.151 -15.893  1.00  0.00           H
ATOM   1345  HZ1 LYS A 125      39.920  19.327 -16.979  1.00  0.00           H
ATOM   1346  HZ2 LYS A 125      39.013  18.854 -18.240  1.00  0.00           H
ATOM   1347  HZ3 LYS A 125      40.467  18.113 -17.982  1.00  0.00           H
ATOM   1348  N   LYS A 126      35.044  16.226 -13.201  1.00260.86           N
ATOM   1349  CA  LYS A 126      34.410  17.215 -12.329  1.00260.86           C
ATOM   1350  CB  LYS A 126      35.220  17.328 -11.020  1.00260.86           C
ATOM   1351  CG  LYS A 126      36.707  17.719 -11.176  1.00260.86           C
ATOM   1352  CD  LYS A 126      36.949  19.218 -11.434  1.00260.86           C
ATOM   1353  CE  LYS A 126      38.348  19.565 -11.924  1.00260.86           C
ATOM   1354  NZ  LYS A 126      39.365  19.106 -10.955  1.00260.86           N
ATOM   1355  C   LYS A 126      34.220  18.547 -13.066  1.00260.86           C
ATOM   1356  O   LYS A 126      34.972  18.827 -13.997  1.00260.86           O
ATOM   1357  H   LYS A 126      36.003  15.987 -13.037  1.00  0.00           H
ATOM   1358  HA  LYS A 126      33.407  16.856 -12.097  1.00  0.00           H
ATOM   1359  HB2 LYS A 126      35.185  16.350 -10.538  1.00  0.00           H
ATOM   1360  HB3 LYS A 126      34.729  18.035 -10.349  1.00  0.00           H
ATOM   1361  HG2 LYS A 126      37.212  17.456 -10.246  1.00  0.00           H
ATOM   1362  HG3 LYS A 126      37.165  17.131 -11.971  1.00  0.00           H
ATOM   1363  HD2 LYS A 126      36.300  19.587 -12.209  1.00  0.00           H
ATOM   1364  HD3 LYS A 126      36.717  19.783 -10.530  1.00  0.00           H
ATOM   1365  HE2 LYS A 126      38.389  20.653 -12.056  1.00  0.00           H
ATOM   1366  HE3 LYS A 126      38.500  19.119 -12.911  1.00  0.00           H
ATOM   1367  HZ1 LYS A 126      40.228  19.607 -11.103  1.00  0.00           H
ATOM   1368  HZ2 LYS A 126      39.021  19.294 -10.022  1.00  0.00           H
ATOM   1369  HZ3 LYS A 126      39.505  18.111 -11.059  1.00  0.00           H
ATOM   1370  N   GLU A 127      33.456  19.424 -12.428  1.00110.82           N
ATOM   1371  CA  GLU A 127      33.262  20.825 -12.813  1.00110.82           C
ATOM   1372  CB  GLU A 127      32.019  21.320 -12.044  1.00110.82           C
ATOM   1373  CG  GLU A 127      31.438  22.650 -12.544  1.00110.82           C
ATOM   1374  CD  GLU A 127      30.498  23.366 -11.546  1.00110.82           C
ATOM   1375  OE1 GLU A 127      30.419  22.934 -10.371  1.00110.82           O
ATOM   1376  OE2 GLU A 127      29.616  24.116 -12.032  1.00110.82           O
ATOM   1377  C   GLU A 127      34.515  21.691 -12.529  1.00110.82           C
ATOM   1378  O   GLU A 127      35.095  21.635 -11.437  1.00110.82           O
ATOM   1379  H   GLU A 127      32.979  19.127 -11.597  1.00  0.00           H
ATOM   1380  HA  GLU A 127      33.051  20.868 -13.885  1.00  0.00           H
ATOM   1381  HB2 GLU A 127      32.293  21.396 -10.992  1.00  0.00           H
ATOM   1382  HB3 GLU A 127      31.227  20.573 -12.130  1.00  0.00           H
ATOM   1383  HG2 GLU A 127      30.912  22.463 -13.481  1.00  0.00           H
ATOM   1384  HG3 GLU A 127      32.254  23.309 -12.789  1.00  0.00           H
ATOM   1385  N   ASP A 128      34.973  22.439 -13.534  1.00 60.15           N
ATOM   1386  CA  ASP A 128      35.878  23.596 -13.389  1.00 60.15           C
ATOM   1387  CB  ASP A 128      36.489  23.939 -14.767  1.00 60.15           C
ATOM   1388  CG  ASP A 128      37.379  22.817 -15.366  1.00 60.15           C
ATOM   1389  OD1 ASP A 128      37.960  22.027 -14.573  1.00 60.15           O
ATOM   1390  OD2 ASP A 128      37.844  23.004 -16.518  1.00 60.15           O
ATOM   1391  C   ASP A 128      35.168  24.812 -12.721  1.00 60.15           C
ATOM   1392  O   ASP A 128      33.991  24.751 -12.401  1.00 60.15           O
ATOM   1393  H   ASP A 128      34.481  22.350 -14.421  1.00  0.00           H
ATOM   1394  HA  ASP A 128      36.698  23.307 -12.735  1.00  0.00           H
ATOM   1395  HB2 ASP A 128      37.098  24.838 -14.659  1.00  0.00           H
ATOM   1396  HB3 ASP A 128      35.680  24.188 -15.458  1.00  0.00           H
ATOM   1397  N   SER A 129      35.844  25.932 -12.419  1.00146.39           N
ATOM   1398  CA  SER A 129      35.175  27.059 -11.714  1.00146.39           C
ATOM   1399  CB  SER A 129      36.183  28.162 -11.388  1.00146.39           C
ATOM   1400  OG  SER A 129      35.593  29.189 -10.609  1.00146.39           O
ATOM   1401  C   SER A 129      34.019  27.677 -12.518  1.00146.39           C
ATOM   1402  O   SER A 129      32.939  27.964 -11.995  1.00146.39           O
ATOM   1403  H   SER A 129      36.796  26.024 -12.730  1.00  0.00           H
ATOM   1404  HA  SER A 129      34.751  26.690 -10.779  1.00  0.00           H
ATOM   1405  HB2 SER A 129      37.016  27.740 -10.830  1.00  0.00           H
ATOM   1406  HB3 SER A 129      36.554  28.587 -12.323  1.00  0.00           H
ATOM   1407  HG  SER A 129      36.066  30.008 -10.769  1.00  0.00           H
ATOM   1408  N   ASP A 130      34.269  27.921 -13.800  1.00185.97           N
ATOM   1409  CA  ASP A 130      33.330  28.459 -14.773  1.00185.97           C
ATOM   1410  CB  ASP A 130      33.891  29.743 -15.410  1.00185.97           C
ATOM   1411  CG  ASP A 130      35.192  29.547 -16.213  1.00185.97           C
ATOM   1412  OD1 ASP A 130      35.994  28.661 -15.833  1.00185.97           O
ATOM   1413  OD2 ASP A 130      35.527  30.519 -16.931  1.00185.97           O
ATOM   1414  C   ASP A 130      33.002  27.408 -15.846  1.00185.97           C
ATOM   1415  O   ASP A 130      32.709  27.795 -16.982  1.00185.97           O
ATOM   1416  H   ASP A 130      35.184  27.705 -14.183  1.00  0.00           H
ATOM   1417  HA  ASP A 130      32.388  28.687 -14.280  1.00  0.00           H
ATOM   1418  HB2 ASP A 130      33.124  30.166 -16.061  1.00  0.00           H
ATOM   1419  HB3 ASP A 130      34.076  30.459 -14.615  1.00  0.00           H
ATOM   1420  N   ASP A 131      33.008  26.123 -15.478  1.00109.79           N
ATOM   1421  CA  ASP A 131      32.683  25.103 -16.435  1.00109.79           C
ATOM   1422  CB  ASP A 131      32.735  23.703 -15.821  1.00109.79           C
ATOM   1423  CG  ASP A 131      33.165  22.600 -16.792  1.00109.79           C
ATOM   1424  OD1 ASP A 131      33.202  22.884 -18.024  1.00109.79           O
ATOM   1425  OD2 ASP A 131      33.577  21.533 -16.280  1.00109.79           O
ATOM   1426  C   ASP A 131      31.328  25.398 -17.043  1.00109.79           C
ATOM   1427  O   ASP A 131      30.342  25.707 -16.357  1.00109.79           O
ATOM   1428  H   ASP A 131      33.134  25.879 -14.505  1.00  0.00           H
ATOM   1429  HA  ASP A 131      33.450  25.135 -17.217  1.00  0.00           H
ATOM   1430  HB2 ASP A 131      31.742  23.428 -15.404  1.00  0.00           H
ATOM   1431  HB3 ASP A 131      33.433  23.711 -14.991  1.00  0.00           H
ATOM   1432  N   SER A 132      31.268  25.339 -18.370  1.00 86.46           N
ATOM   1433  CA  SER A 132      29.944  25.174 -18.937  1.00 86.46           C
ATOM   1434  CB  SER A 132      29.886  25.371 -20.447  1.00 86.46           C
ATOM   1435  OG  SER A 132      28.546  25.199 -20.891  1.00 86.46           O
ATOM   1436  C   SER A 132      29.690  23.750 -18.598  1.00 86.46           C
ATOM   1437  O   SER A 132      30.392  22.930 -19.183  1.00 86.46           O
ATOM   1438  H   SER A 132      32.013  24.772 -18.770  1.00  0.00           H
ATOM   1439  HA  SER A 132      29.215  25.820 -18.451  1.00  0.00           H
ATOM   1440  HB2 SER A 132      30.533  24.646 -20.948  1.00  0.00           H
ATOM   1441  HB3 SER A 132      30.231  26.377 -20.681  1.00  0.00           H
ATOM   1442  HG  SER A 132      28.424  24.281 -21.167  1.00  0.00           H
ATOM   1443  N   TRP A 133      28.668  23.469 -17.772  1.00122.36           N
ATOM   1444  CA  TRP A 133      28.278  22.086 -17.535  1.00122.36           C
ATOM   1445  CB  TRP A 133      26.889  21.947 -16.886  1.00122.36           C
ATOM   1446  CG  TRP A 133      26.845  22.415 -15.488  1.00122.36           C
ATOM   1447  CD2 TRP A 133      25.752  22.338 -14.526  1.00122.36           C
ATOM   1448  CD1 TRP A 133      27.898  22.936 -14.826  1.00122.36           C
ATOM   1449  NE1 TRP A 133      27.529  23.234 -13.546  1.00122.36           N
ATOM   1450  CE2 TRP A 133      26.228  22.871 -13.293  1.00122.36           C
ATOM   1451  CE3 TRP A 133      24.418  21.875 -14.555  1.00122.36           C
ATOM   1452  CZ2 TRP A 133      25.426  22.956 -12.152  1.00122.36           C
ATOM   1453  CZ3 TRP A 133      23.604  21.946 -13.409  1.00122.36           C
ATOM   1454  CH2 TRP A 133      24.101  22.494 -12.214  1.00122.36           C
ATOM   1455  C   TRP A 133      28.275  21.471 -18.881  1.00122.36           C
ATOM   1456  O   TRP A 133      29.057  20.569 -19.161  1.00122.36           O
ATOM   1457  H   TRP A 133      28.186  24.211 -17.289  1.00  0.00           H
ATOM   1458  HA  TRP A 133      29.021  21.549 -16.945  1.00  0.00           H
ATOM   1459  HB2 TRP A 133      26.123  22.481 -17.457  1.00  0.00           H
ATOM   1460  HB3 TRP A 133      26.609  20.895 -16.858  1.00  0.00           H
ATOM   1461  HD1 TRP A 133      28.900  23.088 -15.218  1.00  0.00           H
ATOM   1462  HE3 TRP A 133      23.996  21.511 -15.478  1.00  0.00           H
ATOM   1463  HZ2 TRP A 133      25.837  23.388 -11.254  1.00  0.00           H
ATOM   1464  HZ3 TRP A 133      22.568  21.645 -13.475  1.00  0.00           H
ATOM   1465  HH2 TRP A 133      23.454  22.589 -11.357  1.00  0.00           H
ATOM   1466  HE1 TRP A 133      28.207  23.606 -12.868  1.00  0.00           H
ATOM   1467  N   SER A 134      27.432  22.065 -19.739  1.00163.70           N
ATOM   1468  CA  SER A 134      26.883  21.263 -20.775  1.00163.70           C
ATOM   1469  CB  SER A 134      27.762  21.362 -22.037  1.00163.70           C
ATOM   1470  OG  SER A 134      27.816  22.717 -22.479  1.00163.70           O
ATOM   1471  C   SER A 134      26.675  19.866 -20.065  1.00163.70           C
ATOM   1472  O   SER A 134      27.409  18.914 -20.332  1.00163.70           O
ATOM   1473  H   SER A 134      26.938  22.891 -19.435  1.00  0.00           H
ATOM   1474  HA  SER A 134      25.952  21.733 -21.073  1.00  0.00           H
ATOM   1475  HB2 SER A 134      28.768  21.003 -21.833  1.00  0.00           H
ATOM   1476  HB3 SER A 134      27.310  20.787 -22.845  1.00  0.00           H
ATOM   1477  HG  SER A 134      28.617  22.848 -23.005  1.00  0.00           H
ATOM   1478  N   GLY A 135      25.870  19.781 -18.976  1.00110.43           N
ATOM   1479  CA  GLY A 135      25.114  18.571 -18.629  1.00110.43           C
ATOM   1480  C   GLY A 135      24.407  18.441 -17.312  1.00110.43           C
ATOM   1481  O   GLY A 135      24.078  19.403 -16.640  1.00110.43           O
ATOM   1482  H   GLY A 135      25.545  20.639 -18.560  1.00  0.00           H
ATOM   1483  HA2 GLY A 135      25.765  17.691 -18.705  1.00  0.00           H
ATOM   1484  HA3 GLY A 135      24.294  18.434 -19.316  1.00  0.00           H
ATOM   1485  N   ARG A 136      23.753  17.281 -17.269  1.00125.94           N
ATOM   1486  CA  ARG A 136      23.292  16.730 -16.011  1.00125.94           C
ATOM   1487  CB  ARG A 136      22.065  15.856 -16.253  1.00125.94           C
ATOM   1488  CG  ARG A 136      20.939  16.651 -16.947  1.00125.94           C
ATOM   1489  CD  ARG A 136      19.800  17.043 -16.002  1.00125.94           C
ATOM   1490  NE  ARG A 136      18.683  16.082 -16.004  1.00125.94           N
ATOM   1491  CZ  ARG A 136      17.863  15.824 -14.991  1.00125.94           C
ATOM   1492  NH1 ARG A 136      17.947  16.448 -13.859  1.00125.94           N
ATOM   1493  NH2 ARG A 136      16.984  14.857 -15.042  1.00125.94           N
ATOM   1494  C   ARG A 136      24.461  15.952 -15.445  1.00125.94           C
ATOM   1495  O   ARG A 136      25.377  15.594 -16.178  1.00125.94           O
ATOM   1496  H   ARG A 136      24.037  16.593 -17.954  1.00  0.00           H
ATOM   1497  HA  ARG A 136      23.068  17.538 -15.313  1.00  0.00           H
ATOM   1498  HB2 ARG A 136      22.389  15.034 -16.886  1.00  0.00           H
ATOM   1499  HB3 ARG A 136      21.716  15.439 -15.307  1.00  0.00           H
ATOM   1500  HG2 ARG A 136      20.561  16.112 -17.814  1.00  0.00           H
ATOM   1501  HG3 ARG A 136      21.339  17.578 -17.340  1.00  0.00           H
ATOM   1502  HD2 ARG A 136      20.204  17.199 -15.000  1.00  0.00           H
ATOM   1503  HD3 ARG A 136      19.401  17.977 -16.369  1.00  0.00           H
ATOM   1504  HE  ARG A 136      18.505  15.654 -16.895  1.00  0.00           H
ATOM   1505 HH11 ARG A 136      18.528  17.267 -13.795  1.00  0.00           H
ATOM   1506 HH12 ARG A 136      17.274  16.276 -13.131  1.00  0.00           H
ATOM   1507 HH21 ARG A 136      16.698  14.445 -15.906  1.00  0.00           H
ATOM   1508 HH22 ARG A 136      16.362  14.742 -14.254  1.00  0.00           H
ATOM   1509  N   SER A 137      24.308  15.562 -14.196  1.00106.65           N
ATOM   1510  CA  SER A 137      25.340  14.865 -13.457  1.00106.65           C
ATOM   1511  CB  SER A 137      24.860  14.630 -12.031  1.00106.65           C
ATOM   1512  OG  SER A 137      24.283  15.820 -11.509  1.00106.65           O
ATOM   1513  C   SER A 137      25.666  13.543 -14.133  1.00106.65           C
ATOM   1514  O   SER A 137      24.807  12.664 -14.243  1.00106.65           O
ATOM   1515  H   SER A 137      23.526  15.901 -13.664  1.00  0.00           H
ATOM   1516  HA  SER A 137      26.237  15.489 -13.438  1.00  0.00           H
ATOM   1517  HB2 SER A 137      25.703  14.305 -11.420  1.00  0.00           H
ATOM   1518  HB3 SER A 137      24.090  13.860 -12.035  1.00  0.00           H
ATOM   1519  HG  SER A 137      24.590  15.946 -10.603  1.00  0.00           H
ATOM   1520  N   VAL A 138      26.902  13.468 -14.599  1.00 74.91           N
ATOM   1521  CA  VAL A 138      27.598  12.270 -15.028  1.00 74.91           C
ATOM   1522  CB  VAL A 138      28.422  12.596 -16.282  1.00 74.91           C
ATOM   1523  CG1 VAL A 138      29.373  11.442 -16.581  1.00 74.91           C
ATOM   1524  CG2 VAL A 138      27.553  13.007 -17.479  1.00 74.91           C
ATOM   1525  C   VAL A 138      28.527  11.883 -13.881  1.00 74.91           C
ATOM   1526  O   VAL A 138      29.105  12.765 -13.246  1.00 74.91           O
ATOM   1527  H   VAL A 138      27.504  14.268 -14.466  1.00  0.00           H
ATOM   1528  HA  VAL A 138      26.899  11.461 -15.247  1.00  0.00           H
ATOM   1529  HB  VAL A 138      29.045  13.456 -16.059  1.00  0.00           H
ATOM   1530 HG11 VAL A 138      30.298  11.588 -16.059  1.00  0.00           H
ATOM   1531 HG12 VAL A 138      29.521  11.332 -17.656  1.00  0.00           H
ATOM   1532 HG13 VAL A 138      28.995  10.515 -16.179  1.00  0.00           H
ATOM   1533 HG21 VAL A 138      28.160  13.077 -18.377  1.00  0.00           H
ATOM   1534 HG22 VAL A 138      27.095  13.970 -17.282  1.00  0.00           H
ATOM   1535 HG23 VAL A 138      26.756  12.285 -17.652  1.00  0.00           H
ATOM   1536  N   SER A 139      28.670  10.597 -13.572  1.00 95.40           N
ATOM   1537  CA  SER A 139      29.664  10.148 -12.596  1.00 95.40           C
ATOM   1538  CB  SER A 139      29.222  10.515 -11.171  1.00 95.40           C
ATOM   1539  OG  SER A 139      28.087   9.780 -10.743  1.00 95.40           O
ATOM   1540  C   SER A 139      29.908   8.649 -12.670  1.00 95.40           C
ATOM   1541  O   SER A 139      29.082   7.913 -13.208  1.00 95.40           O
ATOM   1542  H   SER A 139      28.189   9.889 -14.115  1.00  0.00           H
ATOM   1543  HA  SER A 139      30.606  10.655 -12.808  1.00  0.00           H
ATOM   1544  HB2 SER A 139      28.990  11.579 -11.124  1.00  0.00           H
ATOM   1545  HB3 SER A 139      30.049  10.322 -10.488  1.00  0.00           H
ATOM   1546  HG  SER A 139      27.752  10.200  -9.951  1.00  0.00           H
ATOM   1547  N   SER A 140      31.003   8.222 -12.031  1.00159.89           N
ATOM   1548  CA  SER A 140      31.300   6.870 -11.551  1.00159.89           C
ATOM   1549  CB  SER A 140      31.275   6.862 -10.026  1.00159.89           C
ATOM   1550  OG  SER A 140      31.548   5.565  -9.510  1.00159.89           O
ATOM   1551  C   SER A 140      30.361   5.789 -12.067  1.00159.89           C
ATOM   1552  O   SER A 140      29.325   5.470 -11.464  1.00159.89           O
ATOM   1553  H   SER A 140      31.695   8.917 -11.766  1.00  0.00           H
ATOM   1554  HA  SER A 140      32.316   6.624 -11.863  1.00  0.00           H
ATOM   1555  HB2 SER A 140      32.022   7.563  -9.654  1.00  0.00           H
ATOM   1556  HB3 SER A 140      30.286   7.184  -9.693  1.00  0.00           H
ATOM   1557  HG  SER A 140      31.728   5.667  -8.577  1.00  0.00           H
ATOM   1558  N   TYR A 141      30.842   5.064 -13.068  1.00123.93           N
ATOM   1559  CA  TYR A 141      30.217   3.809 -13.418  1.00123.93           C
ATOM   1560  CB  TYR A 141      29.032   4.050 -14.366  1.00123.93           C
ATOM   1561  CG  TYR A 141      29.428   4.048 -15.821  1.00123.93           C
ATOM   1562  CD1 TYR A 141      30.334   5.010 -16.296  1.00123.93           C
ATOM   1563  CD2 TYR A 141      28.977   3.017 -16.662  1.00123.93           C
ATOM   1564  CE1 TYR A 141      30.867   4.895 -17.589  1.00123.93           C
ATOM   1565  CE2 TYR A 141      29.514   2.890 -17.955  1.00123.93           C
ATOM   1566  CZ  TYR A 141      30.475   3.818 -18.409  1.00123.93           C
ATOM   1567  OH  TYR A 141      30.942   3.732 -19.678  1.00123.93           O
ATOM   1568  C   TYR A 141      31.234   2.796 -13.928  1.00123.93           C
ATOM   1569  O   TYR A 141      32.338   3.109 -14.376  1.00123.93           O
ATOM   1570  H   TYR A 141      31.682   5.362 -13.557  1.00  0.00           H
ATOM   1571  HA  TYR A 141      29.811   3.387 -12.499  1.00  0.00           H
ATOM   1572  HB2 TYR A 141      28.306   3.255 -14.196  1.00  0.00           H
ATOM   1573  HB3 TYR A 141      28.544   4.996 -14.125  1.00  0.00           H
ATOM   1574  HD1 TYR A 141      30.631   5.839 -15.663  1.00  0.00           H
ATOM   1575  HD2 TYR A 141      28.218   2.337 -16.315  1.00  0.00           H
ATOM   1576  HE1 TYR A 141      31.549   5.647 -17.956  1.00  0.00           H
ATOM   1577  HE2 TYR A 141      29.161   2.127 -18.629  1.00  0.00           H
ATOM   1578  HH  TYR A 141      31.106   4.608 -20.044  1.00  0.00           H
ATOM   1579  N   GLY A 142      30.855   1.536 -13.754  1.00 41.45           N
ATOM   1580  CA  GLY A 142      31.570   0.393 -14.278  1.00 41.45           C
ATOM   1581  C   GLY A 142      30.567  -0.682 -14.667  1.00 41.45           C
ATOM   1582  O   GLY A 142      29.721  -1.081 -13.863  1.00 41.45           O
ATOM   1583  H   GLY A 142      29.939   1.374 -13.370  1.00  0.00           H
ATOM   1584  HA2 GLY A 142      32.138   0.709 -15.148  1.00  0.00           H
ATOM   1585  HA3 GLY A 142      32.261   0.002 -13.533  1.00  0.00           H
ATOM   1586  N   THR A 143      30.635  -1.136 -15.911  1.00119.36           N
ATOM   1587  CA  THR A 143      29.820  -2.220 -16.453  1.00119.36           C
ATOM   1588  CB  THR A 143      28.831  -1.767 -17.534  1.00119.36           C
ATOM   1589  OG1 THR A 143      29.503  -1.345 -18.686  1.00119.36           O
ATOM   1590  CG2 THR A 143      27.934  -0.651 -17.029  1.00119.36           C
ATOM   1591  C   THR A 143      30.720  -3.293 -17.016  1.00119.36           C
ATOM   1592  O   THR A 143      31.857  -3.048 -17.414  1.00119.36           O
ATOM   1593  H   THR A 143      31.368  -0.769 -16.515  1.00  0.00           H
ATOM   1594  HA  THR A 143      29.243  -2.662 -15.644  1.00  0.00           H
ATOM   1595  HB  THR A 143      28.207  -2.619 -17.805  1.00  0.00           H
ATOM   1596  HG1 THR A 143      28.890  -0.903 -19.279  1.00  0.00           H
ATOM   1597 HG21 THR A 143      27.218  -0.367 -17.799  1.00  0.00           H
ATOM   1598 HG22 THR A 143      28.542   0.212 -16.767  1.00  0.00           H
ATOM   1599 HG23 THR A 143      27.409  -1.000 -16.143  1.00  0.00           H
ATOM   1600  N   ARG A 144      30.254  -4.534 -16.893  1.00111.14           N
ATOM   1601  CA  ARG A 144      30.995  -5.709 -17.333  1.00111.14           C
ATOM   1602  CB  ARG A 144      31.652  -6.449 -16.153  1.00111.14           C
ATOM   1603  CG  ARG A 144      32.439  -5.511 -15.217  1.00111.14           C
ATOM   1604  CD  ARG A 144      33.822  -6.031 -14.841  1.00111.14           C
ATOM   1605  NE  ARG A 144      33.886  -6.617 -13.496  1.00111.14           N
ATOM   1606  CZ  ARG A 144      34.639  -6.161 -12.510  1.00111.14           C
ATOM   1607  NH1 ARG A 144      35.234  -5.004 -12.549  1.00111.14           N
ATOM   1608  NH2 ARG A 144      34.841  -6.894 -11.457  1.00111.14           N
ATOM   1609  C   ARG A 144      30.066  -6.603 -18.117  1.00111.14           C
ATOM   1610  O   ARG A 144      28.957  -6.840 -17.628  1.00111.14           O
ATOM   1611  H   ARG A 144      29.300  -4.663 -16.600  1.00  0.00           H
ATOM   1612  HA  ARG A 144      31.776  -5.379 -18.014  1.00  0.00           H
ATOM   1613  HB2 ARG A 144      30.884  -6.958 -15.570  1.00  0.00           H
ATOM   1614  HB3 ARG A 144      32.312  -7.209 -16.572  1.00  0.00           H
ATOM   1615  HG2 ARG A 144      31.848  -5.295 -14.325  1.00  0.00           H
ATOM   1616  HG3 ARG A 144      32.626  -4.567 -15.712  1.00  0.00           H
ATOM   1617  HD2 ARG A 144      34.153  -6.775 -15.566  1.00  0.00           H
ATOM   1618  HD3 ARG A 144      34.501  -5.185 -14.916  1.00  0.00           H
ATOM   1619  HE  ARG A 144      33.625  -7.584 -13.429  1.00  0.00           H
ATOM   1620 HH11 ARG A 144      35.389  -4.710 -13.497  1.00  0.00           H
ATOM   1621 HH12 ARG A 144      36.109  -4.992 -12.053  1.00  0.00           H
ATOM   1622 HH21 ARG A 144      34.620  -7.872 -11.508  1.00  0.00           H
ATOM   1623 HH22 ARG A 144      35.590  -6.619 -10.847  1.00  0.00           H
ATOM   1624  N   LEU A 145      30.530  -7.142 -19.233  1.00150.45           N
ATOM   1625  CA  LEU A 145      29.781  -8.071 -20.070  1.00150.45           C
ATOM   1626  CB  LEU A 145      29.462  -7.405 -21.418  1.00150.45           C
ATOM   1627  CG  LEU A 145      28.564  -8.276 -22.311  1.00150.45           C
ATOM   1628  CD1 LEU A 145      27.150  -8.328 -21.745  1.00150.45           C
ATOM   1629  CD2 LEU A 145      28.500  -7.715 -23.722  1.00150.45           C
ATOM   1630  C   LEU A 145      30.599  -9.343 -20.261  1.00150.45           C
ATOM   1631  O   LEU A 145      31.766  -9.271 -20.643  1.00150.45           O
ATOM   1632  H   LEU A 145      31.498  -6.966 -19.489  1.00  0.00           H
ATOM   1633  HA  LEU A 145      28.847  -8.334 -19.576  1.00  0.00           H
ATOM   1634  HB2 LEU A 145      28.983  -6.439 -21.258  1.00  0.00           H
ATOM   1635  HB3 LEU A 145      30.404  -7.238 -21.941  1.00  0.00           H
ATOM   1636  HG  LEU A 145      28.957  -9.290 -22.358  1.00  0.00           H
ATOM   1637 HD11 LEU A 145      26.497  -8.840 -22.442  1.00  0.00           H
ATOM   1638 HD12 LEU A 145      27.163  -8.909 -20.834  1.00  0.00           H
ATOM   1639 HD13 LEU A 145      26.770  -7.323 -21.573  1.00  0.00           H
ATOM   1640 HD21 LEU A 145      29.344  -7.065 -23.940  1.00  0.00           H
ATOM   1641 HD22 LEU A 145      27.572  -7.168 -23.891  1.00  0.00           H
ATOM   1642 HD23 LEU A 145      28.549  -8.560 -24.407  1.00  0.00           H
ATOM   1643  N   GLN A 146      30.006 -10.483 -19.922  1.00 63.90           N
ATOM   1644  CA  GLN A 146      30.621 -11.769 -20.177  1.00 63.90           C
ATOM   1645  CB  GLN A 146      29.969 -12.853 -19.320  1.00 63.90           C
ATOM   1646  CG  GLN A 146      30.750 -14.165 -19.461  1.00 63.90           C
ATOM   1647  CD  GLN A 146      30.307 -15.185 -18.428  1.00 63.90           C
ATOM   1648  OE1 GLN A 146      30.572 -15.050 -17.242  1.00 63.90           O
ATOM   1649  NE2 GLN A 146      29.437 -16.095 -18.793  1.00 63.90           N
ATOM   1650  C   GLN A 146      30.520 -12.073 -21.663  1.00 63.90           C
ATOM   1651  O   GLN A 146      29.430 -12.095 -22.237  1.00 63.90           O
ATOM   1652  H   GLN A 146      29.007 -10.489 -19.749  1.00  0.00           H
ATOM   1653  HA  GLN A 146      31.675 -11.717 -19.908  1.00  0.00           H
ATOM   1654  HB2 GLN A 146      29.983 -12.537 -18.277  1.00  0.00           H
ATOM   1655  HB3 GLN A 146      28.936 -13.002 -19.633  1.00  0.00           H
ATOM   1656  HG2 GLN A 146      30.617 -14.574 -20.464  1.00  0.00           H
ATOM   1657  HG3 GLN A 146      31.814 -13.977 -19.311  1.00  0.00           H
ATOM   1658 HE21 GLN A 146      28.922 -15.951 -19.658  1.00  0.00           H
ATOM   1659 HE22 GLN A 146      29.096 -16.714 -18.088  1.00  0.00           H
ATOM   1660  N   LEU A 147      31.680 -12.169 -22.296  1.00 61.91           N
ATOM   1661  CA  LEU A 147      31.756 -12.664 -23.653  1.00 61.91           C
ATOM   1662  CB  LEU A 147      33.120 -12.349 -24.248  1.00 61.91           C
ATOM   1663  CG  LEU A 147      33.465 -10.860 -24.208  1.00 61.91           C
ATOM   1664  CD1 LEU A 147      34.895 -10.789 -24.720  1.00 61.91           C
ATOM   1665  CD2 LEU A 147      32.475 -10.012 -25.026  1.00 61.91           C
ATOM   1666  C   LEU A 147      31.512 -14.174 -23.669  1.00 61.91           C
ATOM   1667  O   LEU A 147      32.010 -14.867 -22.782  1.00 61.91           O
ATOM   1668  H   LEU A 147      32.534 -12.136 -21.764  1.00  0.00           H
ATOM   1669  HA  LEU A 147      30.996 -12.160 -24.240  1.00  0.00           H
ATOM   1670  HB2 LEU A 147      33.148 -12.699 -25.282  1.00  0.00           H
ATOM   1671  HB3 LEU A 147      33.873 -12.902 -23.681  1.00  0.00           H
ATOM   1672  HG  LEU A 147      33.464 -10.495 -23.181  1.00  0.00           H
ATOM   1673 HD11 LEU A 147      35.526 -11.519 -24.216  1.00  0.00           H
ATOM   1674 HD12 LEU A 147      34.895 -11.030 -25.784  1.00  0.00           H
ATOM   1675 HD13 LEU A 147      35.309  -9.807 -24.508  1.00  0.00           H
ATOM   1676 HD21 LEU A 147      31.449 -10.171 -24.692  1.00  0.00           H
ATOM   1677 HD22 LEU A 147      32.533 -10.265 -26.086  1.00  0.00           H
ATOM   1678 HD23 LEU A 147      32.682  -8.955 -24.880  1.00  0.00           H
ATOM   1679  N   PRO A 148      30.864 -14.689 -24.724  1.00140.86           N
ATOM   1680  CA  PRO A 148      30.701 -16.123 -24.918  1.00140.86           C
ATOM   1681  CD  PRO A 148      29.952 -13.940 -25.574  1.00140.86           C
ATOM   1682  CB  PRO A 148      29.814 -16.252 -26.156  1.00140.86           C
ATOM   1683  CG  PRO A 148      28.992 -14.965 -26.163  1.00140.86           C
ATOM   1684  C   PRO A 148      32.012 -16.902 -25.104  1.00140.86           C
ATOM   1685  O   PRO A 148      32.044 -18.088 -24.803  1.00140.86           O
ATOM   1686  HA  PRO A 148      30.183 -16.527 -24.047  1.00  0.00           H
ATOM   1687  HD2 PRO A 148      30.502 -13.421 -26.360  1.00  0.00           H
ATOM   1688  HD3 PRO A 148      29.383 -13.228 -24.977  1.00  0.00           H
ATOM   1689  HB2 PRO A 148      30.435 -16.284 -27.053  1.00  0.00           H
ATOM   1690  HB3 PRO A 148      29.181 -17.137 -26.095  1.00  0.00           H
ATOM   1691  HG2 PRO A 148      28.129 -15.074 -25.505  1.00  0.00           H
ATOM   1692  HG3 PRO A 148      28.682 -14.683 -27.169  1.00  0.00           H
ATOM   1693  N   ASP A 149      33.072 -16.260 -25.610  1.00 98.69           N
ATOM   1694  CA  ASP A 149      34.413 -16.849 -25.724  1.00 98.69           C
ATOM   1695  CB  ASP A 149      34.711 -17.240 -27.186  1.00 98.69           C
ATOM   1696  CG  ASP A 149      35.884 -18.224 -27.351  1.00 98.69           C
ATOM   1697  OD1 ASP A 149      36.402 -18.720 -26.321  1.00 98.69           O
ATOM   1698  OD2 ASP A 149      36.260 -18.460 -28.526  1.00 98.69           O
ATOM   1699  C   ASP A 149      35.469 -15.881 -25.178  1.00 98.69           C
ATOM   1700  O   ASP A 149      35.280 -14.658 -25.220  1.00 98.69           O
ATOM   1701  H   ASP A 149      33.012 -15.267 -25.762  1.00  0.00           H
ATOM   1702  HA  ASP A 149      34.451 -17.753 -25.113  1.00  0.00           H
ATOM   1703  HB2 ASP A 149      33.822 -17.699 -27.620  1.00  0.00           H
ATOM   1704  HB3 ASP A 149      34.931 -16.334 -27.756  1.00  0.00           H
ATOM   1705  N   ASN A 150      36.620 -16.412 -24.760  1.00 52.72           N
ATOM   1706  CA  ASN A 150      37.776 -15.586 -24.432  1.00 52.72           C
ATOM   1707  CB  ASN A 150      38.961 -16.436 -23.941  1.00 52.72           C
ATOM   1708  CG  ASN A 150      38.703 -17.200 -22.659  1.00 52.72           C
ATOM   1709  OD1 ASN A 150      37.997 -16.772 -21.768  1.00 52.72           O
ATOM   1710  ND2 ASN A 150      39.527 -18.180 -22.373  1.00 52.72           N
ATOM   1711  C   ASN A 150      38.187 -14.762 -25.658  1.00 52.72           C
ATOM   1712  O   ASN A 150      38.457 -15.302 -26.729  1.00 52.72           O
ATOM   1713  H   ASN A 150      36.749 -17.407 -24.941  1.00  0.00           H
ATOM   1714  HA  ASN A 150      37.470 -14.903 -23.641  1.00  0.00           H
ATOM   1715  HB2 ASN A 150      39.817 -15.784 -23.770  1.00  0.00           H
ATOM   1716  HB3 ASN A 150      39.224 -17.143 -24.728  1.00  0.00           H
ATOM   1717 HD21 ASN A 150      40.133 -18.531 -23.090  1.00  0.00           H
ATOM   1718 HD22 ASN A 150      39.292 -18.700 -21.548  1.00  0.00           H
ATOM   1719  N   CYS A 151      38.355 -13.452 -25.483  1.00 94.57           N
ATOM   1720  CA  CYS A 151      38.777 -12.590 -26.578  1.00 94.57           C
ATOM   1721  CB  CYS A 151      38.133 -11.214 -26.410  1.00 94.57           C
ATOM   1722  SG  CYS A 151      38.661 -10.101 -27.746  1.00 94.57           S
ATOM   1723  C   CYS A 151      40.303 -12.530 -26.676  1.00 94.57           C
ATOM   1724  O   CYS A 151      40.996 -12.297 -25.683  1.00 94.57           O
ATOM   1725  H   CYS A 151      38.234 -13.060 -24.562  1.00  0.00           H
ATOM   1726  HA  CYS A 151      38.402 -13.016 -27.512  1.00  0.00           H
ATOM   1727  HB2 CYS A 151      37.052 -11.344 -26.430  1.00  0.00           H
ATOM   1728  HB3 CYS A 151      38.420 -10.787 -25.450  1.00  0.00           H
ATOM   1729  HG  CYS A 151      38.060 -10.781 -28.740  1.00  0.00           H
ATOM   1730  N   GLU A 152      40.811 -12.441 -27.905  1.00 58.09           N
ATOM   1731  CA  GLU A 152      42.160 -11.942 -28.131  1.00 58.09           C
ATOM   1732  CB  GLU A 152      42.602 -12.221 -29.567  1.00 58.09           C
ATOM   1733  CG  GLU A 152      42.761 -13.704 -29.928  1.00 58.09           C
ATOM   1734  CD  GLU A 152      43.375 -13.858 -31.332  1.00 58.09           C
ATOM   1735  OE1 GLU A 152      44.240 -13.017 -31.692  1.00 58.09           O
ATOM   1736  OE2 GLU A 152      42.897 -14.696 -32.122  1.00 58.09           O
ATOM   1737  C   GLU A 152      42.223 -10.430 -27.847  1.00 58.09           C
ATOM   1738  O   GLU A 152      41.822  -9.610 -28.675  1.00 58.09           O
ATOM   1739  H   GLU A 152      40.176 -12.489 -28.690  1.00  0.00           H
ATOM   1740  HA  GLU A 152      42.843 -12.458 -27.456  1.00  0.00           H
ATOM   1741  HB2 GLU A 152      43.561 -11.718 -29.696  1.00  0.00           H
ATOM   1742  HB3 GLU A 152      41.875 -11.781 -30.248  1.00  0.00           H
ATOM   1743  HG2 GLU A 152      43.419 -14.176 -29.195  1.00  0.00           H
ATOM   1744  HG3 GLU A 152      41.784 -14.191 -29.878  1.00  0.00           H
ATOM   1745  N   LYS A 153      42.894 -10.029 -26.758  1.00163.30           N
ATOM   1746  CA  LYS A 153      43.004  -8.610 -26.358  1.00163.30           C
ATOM   1747  CB  LYS A 153      43.827  -8.514 -25.062  1.00163.30           C
ATOM   1748  CG  LYS A 153      44.007  -7.088 -24.495  1.00163.30           C
ATOM   1749  CD  LYS A 153      42.714  -6.444 -23.957  1.00163.30           C
ATOM   1750  CE  LYS A 153      42.134  -5.368 -24.879  1.00163.30           C
ATOM   1751  NZ  LYS A 153      43.001  -4.185 -25.088  1.00163.30           N
ATOM   1752  C   LYS A 153      43.611  -7.705 -27.440  1.00163.30           C
ATOM   1753  O   LYS A 153      43.306  -6.515 -27.459  1.00163.30           O
ATOM   1754  H   LYS A 153      43.127 -10.749 -26.085  1.00  0.00           H
ATOM   1755  HA  LYS A 153      41.990  -8.254 -26.173  1.00  0.00           H
ATOM   1756  HB2 LYS A 153      43.363  -9.140 -24.297  1.00  0.00           H
ATOM   1757  HB3 LYS A 153      44.820  -8.919 -25.265  1.00  0.00           H
ATOM   1758  HG2 LYS A 153      44.470  -6.445 -25.244  1.00  0.00           H
ATOM   1759  HG3 LYS A 153      44.717  -7.149 -23.671  1.00  0.00           H
ATOM   1760  HD2 LYS A 153      41.960  -7.224 -23.840  1.00  0.00           H
ATOM   1761  HD3 LYS A 153      42.900  -6.014 -22.974  1.00  0.00           H
ATOM   1762  HE2 LYS A 153      42.001  -5.844 -25.844  1.00  0.00           H
ATOM   1763  HE3 LYS A 153      41.148  -5.066 -24.512  1.00  0.00           H
ATOM   1764  HZ1 LYS A 153      42.547  -3.541 -25.724  1.00  0.00           H
ATOM   1765  HZ2 LYS A 153      43.861  -4.479 -25.537  1.00  0.00           H
ATOM   1766  HZ3 LYS A 153      43.197  -3.715 -24.216  1.00  0.00           H
ATOM   1767  N   ASP A 154      44.522  -8.215 -28.265  1.00 78.51           N
ATOM   1768  CA  ASP A 154      45.093  -7.440 -29.378  1.00 78.51           C
ATOM   1769  CB  ASP A 154      46.260  -8.234 -29.983  1.00 78.51           C
ATOM   1770  CG  ASP A 154      47.117  -7.401 -30.946  1.00 78.51           C
ATOM   1771  OD1 ASP A 154      47.144  -6.159 -30.795  1.00 78.51           O
ATOM   1772  OD2 ASP A 154      47.716  -8.037 -31.841  1.00 78.51           O
ATOM   1773  C   ASP A 154      44.049  -7.136 -30.476  1.00 78.51           C
ATOM   1774  O   ASP A 154      44.008  -6.056 -31.068  1.00 78.51           O
ATOM   1775  H   ASP A 154      44.765  -9.187 -28.169  1.00  0.00           H
ATOM   1776  HA  ASP A 154      45.472  -6.492 -28.992  1.00  0.00           H
ATOM   1777  HB2 ASP A 154      46.903  -8.604 -29.183  1.00  0.00           H
ATOM   1778  HB3 ASP A 154      45.861  -9.097 -30.520  1.00  0.00           H
ATOM   1779  N   LYS A 155      43.133  -8.086 -30.713  1.00138.72           N
ATOM   1780  CA  LYS A 155      42.102  -7.973 -31.750  1.00138.72           C
ATOM   1781  CB  LYS A 155      41.440  -9.330 -32.020  1.00138.72           C
ATOM   1782  CG  LYS A 155      42.406 -10.386 -32.554  1.00138.72           C
ATOM   1783  CD  LYS A 155      43.070  -9.983 -33.881  1.00138.72           C
ATOM   1784  CE  LYS A 155      43.972 -11.117 -34.369  1.00138.72           C
ATOM   1785  NZ  LYS A 155      45.116 -11.329 -33.452  1.00138.72           N
ATOM   1786  C   LYS A 155      41.012  -6.974 -31.420  1.00138.72           C
ATOM   1787  O   LYS A 155      40.415  -6.460 -32.362  1.00138.72           O
ATOM   1788  H   LYS A 155      43.101  -8.890 -30.096  1.00  0.00           H
ATOM   1789  HA  LYS A 155      42.563  -7.595 -32.657  1.00  0.00           H
ATOM   1790  HB2 LYS A 155      40.973  -9.698 -31.105  1.00  0.00           H
ATOM   1791  HB3 LYS A 155      40.649  -9.196 -32.753  1.00  0.00           H
ATOM   1792  HG2 LYS A 155      43.173 -10.560 -31.803  1.00  0.00           H
ATOM   1793  HG3 LYS A 155      41.845 -11.311 -32.703  1.00  0.00           H
ATOM   1794  HD2 LYS A 155      43.666  -9.081 -33.754  1.00  0.00           H
ATOM   1795  HD3 LYS A 155      42.291  -9.796 -34.622  1.00  0.00           H
ATOM   1796  HE2 LYS A 155      43.368 -12.031 -34.396  1.00  0.00           H
ATOM   1797  HE3 LYS A 155      44.322 -10.900 -35.379  1.00  0.00           H
ATOM   1798  HZ1 LYS A 155      45.903 -10.713 -33.599  1.00  0.00           H
ATOM   1799  HZ2 LYS A 155      44.784 -11.268 -32.490  1.00  0.00           H
ATOM   1800  HZ3 LYS A 155      45.376 -12.310 -33.438  1.00  0.00           H
ATOM   1801  N   ILE A 156      40.736  -6.712 -30.143  1.00118.87           N
ATOM   1802  CA  ILE A 156      39.682  -5.767 -29.781  1.00118.87           C
ATOM   1803  CB  ILE A 156      39.215  -5.979 -28.320  1.00118.87           C
ATOM   1804  CG1 ILE A 156      37.991  -5.164 -27.892  1.00118.87           C
ATOM   1805  CG2 ILE A 156      40.328  -5.669 -27.324  1.00118.87           C
ATOM   1806  CD1 ILE A 156      37.425  -5.547 -26.507  1.00118.87           C
ATOM   1807  C   ILE A 156      40.090  -4.325 -30.157  1.00118.87           C
ATOM   1808  O   ILE A 156      41.210  -3.896 -29.870  1.00118.87           O
ATOM   1809  H   ILE A 156      41.263  -7.180 -29.423  1.00  0.00           H
ATOM   1810  HA  ILE A 156      38.860  -6.051 -30.416  1.00  0.00           H
ATOM   1811  HB  ILE A 156      38.948  -7.032 -28.211  1.00  0.00           H
ATOM   1812 HG12 ILE A 156      38.270  -4.117 -27.937  1.00  0.00           H
ATOM   1813 HG13 ILE A 156      37.183  -5.322 -28.580  1.00  0.00           H
ATOM   1814 HG21 ILE A 156      41.068  -4.991 -27.741  1.00  0.00           H
ATOM   1815 HG22 ILE A 156      40.794  -6.617 -27.083  1.00  0.00           H
ATOM   1816 HG23 ILE A 156      39.941  -5.210 -26.417  1.00  0.00           H
ATOM   1817 HD11 ILE A 156      37.748  -6.545 -26.217  1.00  0.00           H
ATOM   1818 HD12 ILE A 156      36.336  -5.540 -26.548  1.00  0.00           H
ATOM   1819 HD13 ILE A 156      37.736  -4.841 -25.740  1.00  0.00           H
ATOM   1820  N   LYS A 157      39.229  -3.560 -30.841  1.00117.53           N
ATOM   1821  CA  LYS A 157      39.456  -2.110 -31.080  1.00117.53           C
ATOM   1822  CB  LYS A 157      39.407  -1.640 -32.557  1.00117.53           C
ATOM   1823  CG  LYS A 157      40.515  -2.137 -33.481  1.00117.53           C
ATOM   1824  CD  LYS A 157      40.551  -3.656 -33.689  1.00117.53           C
ATOM   1825  CE  LYS A 157      41.628  -4.061 -34.692  1.00117.53           C
ATOM   1826  NZ  LYS A 157      42.968  -3.673 -34.183  1.00117.53           N
ATOM   1827  C   LYS A 157      38.442  -1.330 -30.275  1.00117.53           C
ATOM   1828  O   LYS A 157      37.283  -1.689 -30.287  1.00117.53           O
ATOM   1829  H   LYS A 157      38.308  -3.953 -31.029  1.00  0.00           H
ATOM   1830  HA  LYS A 157      40.432  -1.832 -30.691  1.00  0.00           H
ATOM   1831  HB2 LYS A 157      38.459  -1.832 -33.035  1.00  0.00           H
ATOM   1832  HB3 LYS A 157      39.460  -0.550 -32.555  1.00  0.00           H
ATOM   1833  HG2 LYS A 157      40.374  -1.662 -34.453  1.00  0.00           H
ATOM   1834  HG3 LYS A 157      41.460  -1.802 -33.059  1.00  0.00           H
ATOM   1835  HD2 LYS A 157      39.582  -4.018 -34.037  1.00  0.00           H
ATOM   1836  HD3 LYS A 157      40.793  -4.129 -32.746  1.00  0.00           H
ATOM   1837  HE2 LYS A 157      41.575  -5.145 -34.834  1.00  0.00           H
ATOM   1838  HE3 LYS A 157      41.407  -3.579 -35.649  1.00  0.00           H
ATOM   1839  HZ1 LYS A 157      43.691  -3.896 -34.851  1.00  0.00           H
ATOM   1840  HZ2 LYS A 157      43.161  -4.154 -33.309  1.00  0.00           H
ATOM   1841  HZ3 LYS A 157      42.978  -2.679 -34.000  1.00  0.00           H
ATOM   1842  N   ALA A 158      38.831  -0.227 -29.665  1.00 42.05           N
ATOM   1843  CA  ALA A 158      37.856   0.703 -29.117  1.00 42.05           C
ATOM   1844  CB  ALA A 158      37.934   0.744 -27.588  1.00 42.05           C
ATOM   1845  C   ALA A 158      38.081   2.058 -29.760  1.00 42.05           C
ATOM   1846  O   ALA A 158      39.227   2.506 -29.843  1.00 42.05           O
ATOM   1847  H   ALA A 158      39.750   0.134 -29.852  1.00  0.00           H
ATOM   1848  HA  ALA A 158      36.854   0.380 -29.387  1.00  0.00           H
ATOM   1849  HB1 ALA A 158      38.511   1.606 -27.259  1.00  0.00           H
ATOM   1850  HB2 ALA A 158      36.918   0.830 -27.198  1.00  0.00           H
ATOM   1851  HB3 ALA A 158      38.399  -0.166 -27.206  1.00  0.00           H
ATOM   1852  N   GLU A 159      37.003   2.718 -30.151  1.00 86.82           N
ATOM   1853  CA  GLU A 159      37.053   4.098 -30.601  1.00 86.82           C
ATOM   1854  CB  GLU A 159      36.877   4.214 -32.116  1.00 86.82           C
ATOM   1855  CG  GLU A 159      35.456   4.001 -32.675  1.00 86.82           C
ATOM   1856  CD  GLU A 159      35.257   4.676 -34.056  1.00 86.82           C
ATOM   1857  OE1 GLU A 159      36.234   5.314 -34.540  1.00 86.82           O
ATOM   1858  OE2 GLU A 159      34.097   5.051 -34.309  1.00 86.82           O
ATOM   1859  C   GLU A 159      36.053   4.940 -29.829  1.00 86.82           C
ATOM   1860  O   GLU A 159      34.992   4.453 -29.462  1.00 86.82           O
ATOM   1861  H   GLU A 159      36.081   2.307 -29.998  1.00  0.00           H
ATOM   1862  HA  GLU A 159      38.040   4.500 -30.374  1.00  0.00           H
ATOM   1863  HB2 GLU A 159      37.562   3.527 -32.615  1.00  0.00           H
ATOM   1864  HB3 GLU A 159      37.188   5.232 -32.344  1.00  0.00           H
ATOM   1865  HG2 GLU A 159      34.727   4.440 -31.991  1.00  0.00           H
ATOM   1866  HG3 GLU A 159      35.252   2.926 -32.711  1.00  0.00           H
ATOM   1867  N   LEU A 160      36.401   6.204 -29.584  1.00 57.59           N
ATOM   1868  CA  LEU A 160      35.456   7.199 -29.094  1.00 57.59           C
ATOM   1869  CB  LEU A 160      35.912   7.731 -27.715  1.00 57.59           C
ATOM   1870  CG  LEU A 160      34.903   8.680 -27.036  1.00 57.59           C
ATOM   1871  CD1 LEU A 160      33.643   7.948 -26.627  1.00 57.59           C
ATOM   1872  CD2 LEU A 160      35.455   9.279 -25.753  1.00 57.59           C
ATOM   1873  C   LEU A 160      35.301   8.295 -30.146  1.00 57.59           C
ATOM   1874  O   LEU A 160      36.266   9.009 -30.446  1.00 57.59           O
ATOM   1875  H   LEU A 160      37.266   6.538 -29.976  1.00  0.00           H
ATOM   1876  HA  LEU A 160      34.490   6.717 -28.975  1.00  0.00           H
ATOM   1877  HB2 LEU A 160      36.853   8.264 -27.848  1.00  0.00           H
ATOM   1878  HB3 LEU A 160      36.095   6.884 -27.053  1.00  0.00           H
ATOM   1879  HG  LEU A 160      34.634   9.486 -27.720  1.00  0.00           H
ATOM   1880 HD11 LEU A 160      32.926   8.603 -26.132  1.00  0.00           H
ATOM   1881 HD12 LEU A 160      33.203   7.626 -27.541  1.00  0.00           H
ATOM   1882 HD13 LEU A 160      33.863   7.080 -26.007  1.00  0.00           H
ATOM   1883 HD21 LEU A 160      34.683   9.898 -25.291  1.00  0.00           H
ATOM   1884 HD22 LEU A 160      35.732   8.485 -25.060  1.00  0.00           H
ATOM   1885 HD23 LEU A 160      36.314   9.905 -25.979  1.00  0.00           H
ATOM   1886  N   LYS A 161      34.075   8.511 -30.625  1.00 88.90           N
ATOM   1887  CA  LYS A 161      33.731   9.629 -31.512  1.00 88.90           C
ATOM   1888  CB  LYS A 161      33.961   9.217 -32.975  1.00 88.90           C
ATOM   1889  CG  LYS A 161      33.686  10.398 -33.919  1.00 88.90           C
ATOM   1890  CD  LYS A 161      34.047  10.160 -35.387  1.00 88.90           C
ATOM   1891  CE  LYS A 161      35.559  10.210 -35.636  1.00 88.90           C
ATOM   1892  NZ  LYS A 161      36.206   8.885 -35.416  1.00 88.90           N
ATOM   1893  C   LYS A 161      32.299  10.083 -31.273  1.00 88.90           C
ATOM   1894  O   LYS A 161      31.449   9.287 -30.920  1.00 88.90           O
ATOM   1895  H   LYS A 161      33.334   7.854 -30.367  1.00  0.00           H
ATOM   1896  HA  LYS A 161      34.391  10.463 -31.276  1.00  0.00           H
ATOM   1897  HB2 LYS A 161      33.303   8.381 -33.234  1.00  0.00           H
ATOM   1898  HB3 LYS A 161      34.992   8.887 -33.074  1.00  0.00           H
ATOM   1899  HG2 LYS A 161      32.620  10.613 -33.891  1.00  0.00           H
ATOM   1900  HG3 LYS A 161      34.219  11.282 -33.560  1.00  0.00           H
ATOM   1901  HD2 LYS A 161      33.579  10.958 -35.967  1.00  0.00           H
ATOM   1902  HD3 LYS A 161      33.628   9.212 -35.729  1.00  0.00           H
ATOM   1903  HE2 LYS A 161      35.990  10.979 -34.986  1.00  0.00           H
ATOM   1904  HE3 LYS A 161      35.714  10.534 -36.670  1.00  0.00           H
ATOM   1905  HZ1 LYS A 161      37.197   8.918 -35.600  1.00  0.00           H
ATOM   1906  HZ2 LYS A 161      35.797   8.165 -36.006  1.00  0.00           H
ATOM   1907  HZ3 LYS A 161      36.065   8.543 -34.472  1.00  0.00           H
ATOM   1908  N   ASN A 162      32.033  11.385 -31.407  1.00 44.22           N
ATOM   1909  CA  ASN A 162      30.681  11.950 -31.290  1.00 44.22           C
ATOM   1910  CB  ASN A 162      29.841  11.549 -32.527  1.00 44.22           C
ATOM   1911  CG  ASN A 162      30.304  12.239 -33.799  1.00 44.22           C
ATOM   1912  OD1 ASN A 162      30.867  13.325 -33.772  1.00 44.22           O
ATOM   1913  ND2 ASN A 162      30.205  11.587 -34.933  1.00 44.22           N
ATOM   1914  C   ASN A 162      29.995  11.693 -29.930  1.00 44.22           C
ATOM   1915  O   ASN A 162      28.790  11.884 -29.803  1.00 44.22           O
ATOM   1916  H   ASN A 162      32.774  11.989 -31.719  1.00  0.00           H
ATOM   1917  HA  ASN A 162      30.786  13.033 -31.317  1.00  0.00           H
ATOM   1918  HB2 ASN A 162      29.879  10.467 -32.669  1.00  0.00           H
ATOM   1919  HB3 ASN A 162      28.796  11.812 -32.375  1.00  0.00           H
ATOM   1920 HD21 ASN A 162      29.721  10.699 -34.965  1.00  0.00           H
ATOM   1921 HD22 ASN A 162      30.428  12.082 -35.775  1.00  0.00           H
ATOM   1922  N   GLY A 163      30.790  11.497 -28.869  1.00 28.33           N
ATOM   1923  CA  GLY A 163      30.283  11.108 -27.549  1.00 28.33           C
ATOM   1924  C   GLY A 163      29.953   9.622 -27.431  1.00 28.33           C
ATOM   1925  O   GLY A 163      29.314   9.221 -26.470  1.00 28.33           O
ATOM   1926  H   GLY A 163      31.779  11.403 -29.029  1.00  0.00           H
ATOM   1927  HA2 GLY A 163      29.372  11.661 -27.325  1.00  0.00           H
ATOM   1928  HA3 GLY A 163      31.037  11.329 -26.795  1.00  0.00           H
ATOM   1929  N   VAL A 164      30.393   8.802 -28.380  1.00 47.64           N
ATOM   1930  CA  VAL A 164      30.047   7.393 -28.449  1.00 47.64           C
ATOM   1931  CB  VAL A 164      29.305   7.055 -29.726  1.00 47.64           C
ATOM   1932  CG1 VAL A 164      28.855   5.617 -29.563  1.00 47.64           C
ATOM   1933  CG2 VAL A 164      28.108   7.963 -29.920  1.00 47.64           C
ATOM   1934  C   VAL A 164      31.278   6.542 -28.434  1.00 47.64           C
ATOM   1935  O   VAL A 164      32.109   6.645 -29.344  1.00 47.64           O
ATOM   1936  H   VAL A 164      30.832   9.179 -29.208  1.00  0.00           H
ATOM   1937  HA  VAL A 164      29.409   7.127 -27.610  1.00  0.00           H
ATOM   1938  HB  VAL A 164      29.948   7.133 -30.604  1.00  0.00           H
ATOM   1939 HG11 VAL A 164      28.162   5.452 -30.347  1.00  0.00           H
ATOM   1940 HG12 VAL A 164      29.695   4.935 -29.682  1.00  0.00           H
ATOM   1941 HG13 VAL A 164      28.337   5.445 -28.623  1.00  0.00           H
ATOM   1942 HG21 VAL A 164      28.434   8.986 -30.099  1.00  0.00           H
ATOM   1943 HG22 VAL A 164      27.548   7.625 -30.790  1.00  0.00           H
ATOM   1944 HG23 VAL A 164      27.499   7.919 -29.017  1.00  0.00           H
ATOM   1945  N   LEU A 165      31.405   5.704 -27.410  1.00 78.52           N
ATOM   1946  CA  LEU A 165      32.365   4.631 -27.540  1.00 78.52           C
ATOM   1947  CB  LEU A 165      32.774   4.062 -26.196  1.00 78.52           C
ATOM   1948  CG  LEU A 165      33.983   3.129 -26.344  1.00 78.52           C
ATOM   1949  CD1 LEU A 165      35.286   3.927 -26.327  1.00 78.52           C
ATOM   1950  CD2 LEU A 165      34.080   2.097 -25.253  1.00 78.52           C
ATOM   1951  C   LEU A 165      31.756   3.560 -28.412  1.00 78.52           C
ATOM   1952  O   LEU A 165      30.651   3.128 -28.119  1.00 78.52           O
ATOM   1953  H   LEU A 165      30.604   5.580 -26.795  1.00  0.00           H
ATOM   1954  HA  LEU A 165      33.253   5.021 -28.021  1.00  0.00           H
ATOM   1955  HB2 LEU A 165      33.041   4.892 -25.557  1.00  0.00           H
ATOM   1956  HB3 LEU A 165      31.920   3.522 -25.786  1.00  0.00           H
ATOM   1957  HG  LEU A 165      33.923   2.557 -27.254  1.00  0.00           H
ATOM   1958 HD11 LEU A 165      36.122   3.256 -26.509  1.00  0.00           H
ATOM   1959 HD12 LEU A 165      35.254   4.675 -27.109  1.00  0.00           H
ATOM   1960 HD13 LEU A 165      35.403   4.446 -25.377  1.00  0.00           H
ATOM   1961 HD21 LEU A 165      34.693   1.277 -25.616  1.00  0.00           H
ATOM   1962 HD22 LEU A 165      34.546   2.576 -24.404  1.00  0.00           H
ATOM   1963 HD23 LEU A 165      33.096   1.707 -24.996  1.00  0.00           H
ATOM   1964  N   PHE A 166      32.588   2.968 -29.245  1.00101.25           N
ATOM   1965  CA  PHE A 166      32.406   1.654 -29.815  1.00101.25           C
ATOM   1966  CB  PHE A 166      32.446   1.826 -31.325  1.00101.25           C
ATOM   1967  CG  PHE A 166      31.888   0.621 -32.015  1.00101.25           C
ATOM   1968  CD1 PHE A 166      30.513   0.596 -32.218  1.00101.25           C
ATOM   1969  CD2 PHE A 166      32.679  -0.472 -32.398  1.00101.25           C
ATOM   1970  CE1 PHE A 166      29.890  -0.524 -32.759  1.00101.25           C
ATOM   1971  CE2 PHE A 166      32.067  -1.565 -33.037  1.00101.25           C
ATOM   1972  CZ  PHE A 166      30.674  -1.586 -33.225  1.00101.25           C
ATOM   1973  C   PHE A 166      33.523   0.725 -29.338  1.00101.25           C
ATOM   1974  O   PHE A 166      34.678   1.152 -29.257  1.00101.25           O
ATOM   1975  H   PHE A 166      33.515   3.369 -29.340  1.00  0.00           H
ATOM   1976  HA  PHE A 166      31.440   1.240 -29.519  1.00  0.00           H
ATOM   1977  HB2 PHE A 166      31.843   2.696 -31.599  1.00  0.00           H
ATOM   1978  HB3 PHE A 166      33.465   2.006 -31.654  1.00  0.00           H
ATOM   1979  HD1 PHE A 166      29.958   1.476 -32.007  1.00  0.00           H
ATOM   1980  HD2 PHE A 166      33.746  -0.447 -32.259  1.00  0.00           H
ATOM   1981  HE1 PHE A 166      28.829  -0.521 -32.899  1.00  0.00           H
ATOM   1982  HE2 PHE A 166      32.653  -2.379 -33.430  1.00  0.00           H
ATOM   1983  HZ  PHE A 166      30.214  -2.394 -33.779  1.00  0.00           H
ATOM   1984  N   ILE A 167      33.224  -0.545 -29.067  1.00155.53           N
ATOM   1985  CA  ILE A 167      34.240  -1.572 -28.806  1.00155.53           C
ATOM   1986  CB  ILE A 167      34.237  -1.950 -27.305  1.00155.53           C
ATOM   1987  CG1 ILE A 167      35.293  -3.015 -26.982  1.00155.53           C
ATOM   1988  CG2 ILE A 167      32.897  -2.424 -26.779  1.00155.53           C
ATOM   1989  CD1 ILE A 167      36.646  -2.323 -27.047  1.00155.53           C
ATOM   1990  C   ILE A 167      34.053  -2.770 -29.752  1.00155.53           C
ATOM   1991  O   ILE A 167      33.141  -3.537 -29.561  1.00155.53           O
ATOM   1992  H   ILE A 167      32.250  -0.832 -29.105  1.00  0.00           H
ATOM   1993  HA  ILE A 167      35.214  -1.152 -29.028  1.00  0.00           H
ATOM   1994  HB  ILE A 167      34.449  -1.055 -26.722  1.00  0.00           H
ATOM   1995 HG12 ILE A 167      35.147  -3.409 -25.977  1.00  0.00           H
ATOM   1996 HG13 ILE A 167      35.251  -3.846 -27.687  1.00  0.00           H
ATOM   1997 HG21 ILE A 167      32.165  -1.637 -26.925  1.00  0.00           H
ATOM   1998 HG22 ILE A 167      32.599  -3.309 -27.316  1.00  0.00           H
ATOM   1999 HG23 ILE A 167      32.942  -2.657 -25.723  1.00  0.00           H
ATOM   2000 HD11 ILE A 167      36.565  -1.323 -26.636  1.00  0.00           H
ATOM   2001 HD12 ILE A 167      37.391  -2.854 -26.474  1.00  0.00           H
ATOM   2002 HD13 ILE A 167      36.971  -2.277 -28.071  1.00  0.00           H
ATOM   2003  N   THR A 168      35.036  -3.169 -30.555  1.00162.08           N
ATOM   2004  CA  THR A 168      34.917  -4.327 -31.457  1.00162.08           C
ATOM   2005  CB  THR A 168      35.418  -4.059 -32.876  1.00162.08           C
ATOM   2006  OG1 THR A 168      35.403  -5.241 -33.609  1.00162.08           O
ATOM   2007  CG2 THR A 168      36.865  -3.699 -32.997  1.00162.08           C
ATOM   2008  C   THR A 168      35.557  -5.586 -30.869  1.00162.08           C
ATOM   2009  O   THR A 168      36.774  -5.574 -30.784  1.00162.08           O
ATOM   2010  H   THR A 168      35.909  -2.670 -30.517  1.00  0.00           H
ATOM   2011  HA  THR A 168      33.880  -4.453 -31.652  1.00  0.00           H
ATOM   2012  HB  THR A 168      34.805  -3.280 -33.330  1.00  0.00           H
ATOM   2013  HG1 THR A 168      36.289  -5.594 -33.649  1.00  0.00           H
ATOM   2014 HG21 THR A 168      37.017  -3.222 -33.963  1.00  0.00           H
ATOM   2015 HG22 THR A 168      37.518  -4.565 -32.894  1.00  0.00           H
ATOM   2016 HG23 THR A 168      37.045  -3.012 -32.197  1.00  0.00           H
ATOM   2017  N   ILE A 169      34.871  -6.713 -30.615  1.00 89.09           N
ATOM   2018  CA  ILE A 169      35.502  -8.019 -30.321  1.00 89.09           C
ATOM   2019  CB  ILE A 169      35.023  -8.658 -29.007  1.00 89.09           C
ATOM   2020  CG1 ILE A 169      35.350  -7.691 -27.869  1.00 89.09           C
ATOM   2021  CG2 ILE A 169      35.616 -10.069 -28.828  1.00 89.09           C
ATOM   2022  CD1 ILE A 169      34.543  -8.070 -26.654  1.00 89.09           C
ATOM   2023  C   ILE A 169      35.375  -9.016 -31.480  1.00 89.09           C
ATOM   2024  O   ILE A 169      34.463  -9.852 -31.511  1.00 89.09           O
ATOM   2025  H   ILE A 169      33.858  -6.736 -30.721  1.00  0.00           H
ATOM   2026  HA  ILE A 169      36.563  -7.851 -30.158  1.00  0.00           H
ATOM   2027  HB  ILE A 169      33.957  -8.815 -29.000  1.00  0.00           H
ATOM   2028 HG12 ILE A 169      36.409  -7.747 -27.647  1.00  0.00           H
ATOM   2029 HG13 ILE A 169      35.089  -6.668 -28.127  1.00  0.00           H
ATOM   2030 HG21 ILE A 169      34.911 -10.811 -29.204  1.00  0.00           H
ATOM   2031 HG22 ILE A 169      36.534 -10.169 -29.400  1.00  0.00           H
ATOM   2032 HG23 ILE A 169      35.800 -10.293 -27.788  1.00  0.00           H
ATOM   2033 HD11 ILE A 169      34.944  -8.996 -26.336  1.00  0.00           H
ATOM   2034 HD12 ILE A 169      33.503  -8.242 -26.918  1.00  0.00           H
ATOM   2035 HD13 ILE A 169      34.633  -7.334 -25.858  1.00  0.00           H
ATOM   2036  N   PRO A 170      36.495  -9.211 -32.186  1.00 85.87           N
ATOM   2037  CA  PRO A 170      36.591 -10.321 -33.101  1.00 85.87           C
ATOM   2038  CD  PRO A 170      37.495  -8.203 -32.488  1.00 85.87           C
ATOM   2039  CB  PRO A 170      37.811 -10.063 -33.985  1.00 85.87           C
ATOM   2040  CG  PRO A 170      38.010  -8.546 -33.881  1.00 85.87           C
ATOM   2041  C   PRO A 170      36.490 -11.699 -32.447  1.00 85.87           C
ATOM   2042  O   PRO A 170      37.170 -11.984 -31.461  1.00 85.87           O
ATOM   2043  HA  PRO A 170      35.708 -10.249 -33.689  1.00  0.00           H
ATOM   2044  HD2 PRO A 170      37.051  -7.211 -32.520  1.00  0.00           H
ATOM   2045  HD3 PRO A 170      38.295  -8.244 -31.751  1.00  0.00           H
ATOM   2046  HB2 PRO A 170      38.679 -10.584 -33.585  1.00  0.00           H
ATOM   2047  HB3 PRO A 170      37.615 -10.355 -35.017  1.00  0.00           H
ATOM   2048  HG2 PRO A 170      37.397  -8.032 -34.623  1.00  0.00           H
ATOM   2049  HG3 PRO A 170      39.052  -8.257 -34.002  1.00  0.00           H
ATOM   2050  N   LYS A 171      35.618 -12.546 -33.022  1.00165.83           N
ATOM   2051  CA  LYS A 171      35.425 -13.955 -32.634  1.00165.83           C
ATOM   2052  CB  LYS A 171      33.992 -14.310 -32.144  1.00165.83           C
ATOM   2053  CG  LYS A 171      32.838 -13.859 -33.029  1.00165.83           C
ATOM   2054  CD  LYS A 171      32.561 -14.572 -34.353  1.00165.83           C
ATOM   2055  CE  LYS A 171      31.717 -15.820 -34.160  1.00165.83           C
ATOM   2056  NZ  LYS A 171      31.582 -16.498 -35.460  1.00165.83           N
ATOM   2057  C   LYS A 171      35.936 -14.900 -33.703  1.00165.83           C
ATOM   2058  O   LYS A 171      36.170 -14.562 -34.868  1.00165.83           O
ATOM   2059  H   LYS A 171      35.169 -12.226 -33.874  1.00  0.00           H
ATOM   2060  HA  LYS A 171      36.071 -14.131 -31.772  1.00  0.00           H
ATOM   2061  HB2 LYS A 171      33.897 -15.379 -31.962  1.00  0.00           H
ATOM   2062  HB3 LYS A 171      33.856 -13.803 -31.190  1.00  0.00           H
ATOM   2063  HG2 LYS A 171      31.907 -13.794 -32.469  1.00  0.00           H
ATOM   2064  HG3 LYS A 171      33.118 -12.863 -33.229  1.00  0.00           H
ATOM   2065  HD2 LYS A 171      33.489 -14.801 -34.877  1.00  0.00           H
ATOM   2066  HD3 LYS A 171      31.973 -13.898 -34.975  1.00  0.00           H
ATOM   2067  HE2 LYS A 171      32.199 -16.480 -33.432  1.00  0.00           H
ATOM   2068  HE3 LYS A 171      30.737 -15.513 -33.784  1.00  0.00           H
ATOM   2069  HZ1 LYS A 171      32.482 -16.912 -35.682  1.00  0.00           H
ATOM   2070  HZ2 LYS A 171      30.857 -17.201 -35.426  1.00  0.00           H
ATOM   2071  HZ3 LYS A 171      31.338 -15.798 -36.162  1.00  0.00           H
ATOM   2072  N   THR A 172      36.110 -16.133 -33.267  1.00104.56           N
ATOM   2073  CA  THR A 172      36.577 -17.219 -34.108  1.00104.56           C
ATOM   2074  CB  THR A 172      37.110 -18.376 -33.258  1.00104.56           C
ATOM   2075  OG1 THR A 172      36.034 -18.973 -32.583  1.00104.56           O
ATOM   2076  CG2 THR A 172      38.154 -17.894 -32.247  1.00104.56           C
ATOM   2077  C   THR A 172      35.480 -17.674 -35.071  1.00104.56           C
ATOM   2078  O   THR A 172      34.285 -17.373 -34.941  1.00104.56           O
ATOM   2079  H   THR A 172      35.843 -16.354 -32.317  1.00  0.00           H
ATOM   2080  HA  THR A 172      37.407 -16.842 -34.703  1.00  0.00           H
ATOM   2081  HB  THR A 172      37.571 -19.110 -33.915  1.00  0.00           H
ATOM   2082  HG1 THR A 172      36.380 -19.455 -31.819  1.00  0.00           H
ATOM   2083 HG21 THR A 172      38.561 -18.743 -31.700  1.00  0.00           H
ATOM   2084 HG22 THR A 172      38.966 -17.386 -32.768  1.00  0.00           H
ATOM   2085 HG23 THR A 172      37.715 -17.203 -31.523  1.00  0.00           H
ATOM   2086  N   LYS A 173      35.926 -18.219 -36.198  1.00 93.54           N
ATOM   2087  CA  LYS A 173      35.030 -18.709 -37.237  1.00 93.54           C
ATOM   2088  CB  LYS A 173      35.709 -18.793 -38.609  1.00 93.54           C
ATOM   2089  CG  LYS A 173      36.042 -17.421 -39.225  1.00 93.54           C
ATOM   2090  CD  LYS A 173      37.182 -16.662 -38.518  1.00 93.54           C
ATOM   2091  CE  LYS A 173      37.502 -15.307 -39.156  1.00 93.54           C
ATOM   2092  NZ  LYS A 173      36.505 -14.259 -38.780  1.00 93.54           N
ATOM   2093  C   LYS A 173      34.546 -20.071 -36.787  1.00 93.54           C
ATOM   2094  O   LYS A 173      35.338 -20.913 -36.382  1.00 93.54           O
ATOM   2095  H   LYS A 173      36.898 -18.487 -36.242  1.00  0.00           H
ATOM   2096  HA  LYS A 173      34.167 -18.047 -37.318  1.00  0.00           H
ATOM   2097  HB2 LYS A 173      36.608 -19.409 -38.537  1.00  0.00           H
ATOM   2098  HB3 LYS A 173      35.016 -19.300 -39.284  1.00  0.00           H
ATOM   2099  HG2 LYS A 173      36.337 -17.595 -40.260  1.00  0.00           H
ATOM   2100  HG3 LYS A 173      35.139 -16.809 -39.229  1.00  0.00           H
ATOM   2101  HD2 LYS A 173      38.073 -17.294 -38.537  1.00  0.00           H
ATOM   2102  HD3 LYS A 173      36.936 -16.454 -37.481  1.00  0.00           H
ATOM   2103  HE2 LYS A 173      38.493 -15.008 -38.803  1.00  0.00           H
ATOM   2104  HE3 LYS A 173      37.558 -15.438 -40.241  1.00  0.00           H
ATOM   2105  HZ1 LYS A 173      36.745 -13.351 -39.164  1.00  0.00           H
ATOM   2106  HZ2 LYS A 173      35.578 -14.488 -39.109  1.00  0.00           H
ATOM   2107  HZ3 LYS A 173      36.446 -14.134 -37.772  1.00  0.00           H
ATOM   2108  N   VAL A 174      33.249 -20.272 -36.914  1.00 41.74           N
ATOM   2109  CA  VAL A 174      32.574 -21.519 -36.596  1.00 41.74           C
ATOM   2110  CB  VAL A 174      31.977 -21.502 -35.169  1.00 41.74           C
ATOM   2111  CG1 VAL A 174      33.073 -21.376 -34.105  1.00 41.74           C
ATOM   2112  CG2 VAL A 174      30.963 -20.372 -34.932  1.00 41.74           C
ATOM   2113  C   VAL A 174      31.521 -21.715 -37.669  1.00 41.74           C
ATOM   2114  O   VAL A 174      30.925 -20.737 -38.120  1.00 41.74           O
ATOM   2115  H   VAL A 174      32.683 -19.567 -37.360  1.00  0.00           H
ATOM   2116  HA  VAL A 174      33.283 -22.346 -36.663  1.00  0.00           H
ATOM   2117  HB  VAL A 174      31.465 -22.451 -35.010  1.00  0.00           H
ATOM   2118 HG11 VAL A 174      32.652 -21.529 -33.112  1.00  0.00           H
ATOM   2119 HG12 VAL A 174      33.846 -22.127 -34.278  1.00  0.00           H
ATOM   2120 HG13 VAL A 174      33.534 -20.388 -34.136  1.00  0.00           H
ATOM   2121 HG21 VAL A 174      30.577 -20.424 -33.913  1.00  0.00           H
ATOM   2122 HG22 VAL A 174      30.132 -20.477 -35.620  1.00  0.00           H
ATOM   2123 HG23 VAL A 174      31.433 -19.403 -35.083  1.00  0.00           H
ATOM   2124  N   GLU A 175      31.218 -22.967 -37.998  1.00 53.87           N
ATOM   2125  CA  GLU A 175      30.047 -23.292 -38.826  1.00 53.87           C
ATOM   2126  CB  GLU A 175      30.005 -24.807 -39.076  1.00 53.87           C
ATOM   2127  CG  GLU A 175      31.217 -25.269 -39.903  1.00 53.87           C
ATOM   2128  CD  GLU A 175      31.203 -26.767 -40.243  1.00 53.87           C
ATOM   2129  OE1 GLU A 175      30.234 -27.458 -39.860  1.00 53.87           O
ATOM   2130  OE2 GLU A 175      32.244 -27.221 -40.767  1.00 53.87           O
ATOM   2131  C   GLU A 175      28.747 -22.838 -38.156  1.00 53.87           C
ATOM   2132  O   GLU A 175      27.781 -22.495 -38.833  1.00 53.87           O
ATOM   2133  H   GLU A 175      31.770 -23.735 -37.643  1.00  0.00           H
ATOM   2134  HA  GLU A 175      30.110 -22.777 -39.784  1.00  0.00           H
ATOM   2135  HB2 GLU A 175      29.998 -25.331 -38.118  1.00  0.00           H
ATOM   2136  HB3 GLU A 175      29.089 -25.045 -39.618  1.00  0.00           H
ATOM   2137  HG2 GLU A 175      31.242 -24.692 -40.830  1.00  0.00           H
ATOM   2138  HG3 GLU A 175      32.131 -25.048 -39.345  1.00  0.00           H
ATOM   2139  N   ARG A 176      28.799 -22.690 -36.820  1.00163.80           N
ATOM   2140  CA  ARG A 176      27.655 -22.754 -35.913  1.00163.80           C
ATOM   2141  CB  ARG A 176      26.633 -21.625 -36.144  1.00163.80           C
ATOM   2142  CG  ARG A 176      27.308 -20.271 -35.950  1.00163.80           C
ATOM   2143  CD  ARG A 176      26.401 -19.113 -36.344  1.00163.80           C
ATOM   2144  NE  ARG A 176      27.090 -17.856 -36.051  1.00163.80           N
ATOM   2145  CZ  ARG A 176      28.060 -17.324 -36.763  1.00163.80           C
ATOM   2146  NH1 ARG A 176      28.548 -17.867 -37.842  1.00163.80           N
ATOM   2147  NH2 ARG A 176      28.665 -16.282 -36.292  1.00163.80           N
ATOM   2148  C   ARG A 176      27.037 -24.135 -36.007  1.00163.80           C
ATOM   2149  O   ARG A 176      27.278 -24.917 -36.918  1.00163.80           O
ATOM   2150  H   ARG A 176      29.680 -22.984 -36.429  1.00  0.00           H
ATOM   2151  HA  ARG A 176      28.028 -22.642 -34.896  1.00  0.00           H
ATOM   2152  HB2 ARG A 176      26.213 -21.686 -37.147  1.00  0.00           H
ATOM   2153  HB3 ARG A 176      25.810 -21.713 -35.433  1.00  0.00           H
ATOM   2154  HG2 ARG A 176      27.607 -20.163 -34.906  1.00  0.00           H
ATOM   2155  HG3 ARG A 176      28.192 -20.220 -36.581  1.00  0.00           H
ATOM   2156  HD2 ARG A 176      26.165 -19.173 -37.410  1.00  0.00           H
ATOM   2157  HD3 ARG A 176      25.471 -19.159 -35.776  1.00  0.00           H
ATOM   2158  HE  ARG A 176      26.700 -17.283 -35.318  1.00  0.00           H
ATOM   2159 HH11 ARG A 176      27.953 -18.579 -38.232  1.00  0.00           H
ATOM   2160 HH12 ARG A 176      28.948 -17.243 -38.515  1.00  0.00           H
ATOM   2161 HH21 ARG A 176      28.107 -15.754 -35.634  1.00  0.00           H
ATOM   2162 HH22 ARG A 176      29.218 -15.737 -36.938  1.00  0.00           H
ATOM   2163  N   LYS A 177      26.474 -24.545 -34.889  1.00203.21           N
ATOM   2164  CA  LYS A 177      25.793 -25.824 -34.821  1.00203.21           C
ATOM   2165  CB  LYS A 177      25.294 -26.059 -33.423  1.00203.21           C
ATOM   2166  CG  LYS A 177      26.326 -26.341 -32.340  1.00203.21           C
ATOM   2167  CD  LYS A 177      27.074 -25.055 -31.933  1.00203.21           C
ATOM   2168  CE  LYS A 177      28.164 -25.350 -30.928  1.00203.21           C
ATOM   2169  NZ  LYS A 177      27.555 -25.920 -29.727  1.00203.21           N
ATOM   2170  C   LYS A 177      24.599 -25.678 -35.737  1.00203.21           C
ATOM   2171  O   LYS A 177      23.799 -24.753 -35.564  1.00203.21           O
ATOM   2172  H   LYS A 177      26.259 -23.852 -34.192  1.00  0.00           H
ATOM   2173  HA  LYS A 177      26.424 -26.647 -35.158  1.00  0.00           H
ATOM   2174  HB2 LYS A 177      24.818 -25.118 -33.185  1.00  0.00           H
ATOM   2175  HB3 LYS A 177      24.561 -26.872 -33.437  1.00  0.00           H
ATOM   2176  HG2 LYS A 177      27.022 -27.107 -32.680  1.00  0.00           H
ATOM   2177  HG3 LYS A 177      25.779 -26.726 -31.477  1.00  0.00           H
ATOM   2178  HD2 LYS A 177      27.585 -24.608 -32.775  1.00  0.00           H
ATOM   2179  HD3 LYS A 177      26.362 -24.334 -31.525  1.00  0.00           H
ATOM   2180  HE2 LYS A 177      28.686 -24.417 -30.691  1.00  0.00           H
ATOM   2181  HE3 LYS A 177      28.876 -26.053 -31.372  1.00  0.00           H
ATOM   2182  HZ1 LYS A 177      27.846 -26.876 -29.598  1.00  0.00           H
ATOM   2183  HZ2 LYS A 177      26.548 -25.891 -29.829  1.00  0.00           H
ATOM   2184  HZ3 LYS A 177      27.804 -25.337 -28.932  1.00  0.00           H
ATOM   2185  N   VAL A 178      24.639 -26.428 -36.821  1.00 47.33           N
ATOM   2186  CA  VAL A 178      23.532 -26.425 -37.752  1.00 47.33           C
ATOM   2187  CB  VAL A 178      23.814 -27.266 -38.998  1.00 47.33           C
ATOM   2188  CG1 VAL A 178      22.626 -27.163 -39.964  1.00 47.33           C
ATOM   2189  CG2 VAL A 178      25.088 -26.766 -39.691  1.00 47.33           C
ATOM   2190  C   VAL A 178      22.289 -26.902 -37.020  1.00 47.33           C
ATOM   2191  O   VAL A 178      22.346 -27.624 -36.024  1.00 47.33           O
ATOM   2192  H   VAL A 178      25.388 -27.089 -36.945  1.00  0.00           H
ATOM   2193  HA  VAL A 178      23.372 -25.393 -38.068  1.00  0.00           H
ATOM   2194  HB  VAL A 178      23.953 -28.306 -38.705  1.00  0.00           H
ATOM   2195 HG21 VAL A 178      25.277 -27.365 -40.580  1.00  0.00           H
ATOM   2196 HG22 VAL A 178      24.986 -25.717 -39.967  1.00  0.00           H
ATOM   2197 HG23 VAL A 178      25.949 -26.874 -39.030  1.00  0.00           H
ATOM   2198 HG11 VAL A 178      22.903 -27.554 -40.940  1.00  0.00           H
ATOM   2199 HG12 VAL A 178      22.307 -26.125 -40.071  1.00  0.00           H
ATOM   2200 HG13 VAL A 178      21.795 -27.763 -39.587  1.00  0.00           H
ATOM   2201  N   ILE A 179      21.194 -26.254 -37.372  1.00 89.65           N
ATOM   2202  CA  ILE A 179      19.901 -26.515 -36.792  1.00 89.65           C
ATOM   2203  CB  ILE A 179      19.208 -25.159 -36.561  1.00 89.65           C
ATOM   2204  CG1 ILE A 179      18.858 -24.327 -37.815  1.00 89.65           C
ATOM   2205  CG2 ILE A 179      20.090 -24.269 -35.664  1.00 89.65           C
ATOM   2206  CD1 ILE A 179      18.168 -22.986 -37.498  1.00 89.65           C
ATOM   2207  C   ILE A 179      19.159 -27.517 -37.680  1.00 89.65           C
ATOM   2208  O   ILE A 179      18.746 -27.170 -38.786  1.00 89.65           O
ATOM   2209  H   ILE A 179      21.245 -25.626 -38.154  1.00  0.00           H
ATOM   2210  HA  ILE A 179      20.030 -26.991 -35.816  1.00  0.00           H
ATOM   2211  HB  ILE A 179      18.289 -25.399 -36.040  1.00  0.00           H
ATOM   2212 HG12 ILE A 179      19.764 -24.129 -38.385  1.00  0.00           H
ATOM   2213 HG13 ILE A 179      18.198 -24.895 -38.464  1.00  0.00           H
ATOM   2214 HG21 ILE A 179      20.786 -23.683 -36.261  1.00  0.00           H
ATOM   2215 HG22 ILE A 179      19.478 -23.584 -35.082  1.00  0.00           H
ATOM   2216 HG23 ILE A 179      20.705 -24.882 -35.005  1.00  0.00           H
ATOM   2217 HD11 ILE A 179      18.899 -22.178 -37.516  1.00  0.00           H
ATOM   2218 HD12 ILE A 179      17.401 -22.789 -38.248  1.00  0.00           H
ATOM   2219 HD13 ILE A 179      17.695 -23.010 -36.514  1.00  0.00           H
ATOM   2220  N   ASP A 180      18.898 -28.710 -37.156  1.00 32.87           N
ATOM   2221  CA  ASP A 180      18.080 -29.704 -37.853  1.00 32.87           C
ATOM   2222  CB  ASP A 180      18.252 -31.110 -37.278  1.00 32.87           C
ATOM   2223  CG  ASP A 180      19.664 -31.677 -37.432  1.00 32.87           C
ATOM   2224  OD1 ASP A 180      20.455 -31.081 -38.201  1.00 32.87           O
ATOM   2225  OD2 ASP A 180      19.870 -32.788 -36.907  1.00 32.87           O
ATOM   2226  C   ASP A 180      16.610 -29.317 -37.799  1.00 32.87           C
ATOM   2227  O   ASP A 180      16.155 -28.669 -36.853  1.00 32.87           O
ATOM   2228  H   ASP A 180      19.271 -28.967 -36.256  1.00  0.00           H
ATOM   2229  HA  ASP A 180      18.392 -29.734 -38.900  1.00  0.00           H
ATOM   2230  HB2 ASP A 180      17.561 -31.775 -37.801  1.00  0.00           H
ATOM   2231  HB3 ASP A 180      17.970 -31.096 -36.223  1.00  0.00           H
ATOM   2232  N   VAL A 181      15.866 -29.671 -38.842  1.00 24.50           N
ATOM   2233  CA  VAL A 181      14.432 -29.390 -38.951  1.00 24.50           C
ATOM   2234  CB  VAL A 181      14.089 -28.727 -40.301  1.00 24.50           C
ATOM   2235  CG1 VAL A 181      12.599 -28.369 -40.365  1.00 24.50           C
ATOM   2236  CG2 VAL A 181      14.942 -27.472 -40.589  1.00 24.50           C
ATOM   2237  C   VAL A 181      13.651 -30.680 -38.727  1.00 24.50           C
ATOM   2238  O   VAL A 181      14.068 -31.745 -39.175  1.00 24.50           O
ATOM   2239  H   VAL A 181      16.259 -30.342 -39.489  1.00  0.00           H
ATOM   2240  HA  VAL A 181      14.144 -28.700 -38.161  1.00  0.00           H
ATOM   2241  HB  VAL A 181      14.295 -29.445 -41.094  1.00  0.00           H
ATOM   2242 HG11 VAL A 181      12.394 -27.682 -41.185  1.00  0.00           H
ATOM   2243 HG12 VAL A 181      12.017 -29.273 -40.547  1.00  0.00           H
ATOM   2244 HG13 VAL A 181      12.259 -27.919 -39.431  1.00  0.00           H
ATOM   2245 HG21 VAL A 181      15.495 -27.630 -41.513  1.00  0.00           H
ATOM   2246 HG22 VAL A 181      15.671 -27.289 -39.804  1.00  0.00           H
ATOM   2247 HG23 VAL A 181      14.319 -26.587 -40.713  1.00  0.00           H
ATOM   2248  N   GLN A 182      12.494 -30.569 -38.079  1.00 63.81           N
ATOM   2249  CA  GLN A 182      11.520 -31.649 -37.955  1.00 63.81           C
ATOM   2250  CB  GLN A 182      11.103 -31.733 -36.480  1.00 63.81           C
ATOM   2251  CG  GLN A 182      10.153 -32.906 -36.221  1.00 63.81           C
ATOM   2252  CD  GLN A 182       9.765 -33.057 -34.758  1.00 63.81           C
ATOM   2253  OE1 GLN A 182      10.083 -32.264 -33.887  1.00 63.81           O
ATOM   2254  NE2 GLN A 182       8.956 -34.043 -34.453  1.00 63.81           N
ATOM   2255  C   GLN A 182      10.325 -31.394 -38.894  1.00 63.81           C
ATOM   2256  O   GLN A 182      10.021 -30.238 -39.170  1.00 63.81           O
ATOM   2257  H   GLN A 182      12.149 -29.643 -37.870  1.00  0.00           H
ATOM   2258  HA  GLN A 182      11.992 -32.593 -38.233  1.00  0.00           H
ATOM   2259  HB2 GLN A 182      11.996 -31.863 -35.865  1.00  0.00           H
ATOM   2260  HB3 GLN A 182      10.613 -30.801 -36.192  1.00  0.00           H
ATOM   2261  HG2 GLN A 182      10.629 -33.829 -36.553  1.00  0.00           H
ATOM   2262  HG3 GLN A 182       9.235 -32.768 -36.787  1.00  0.00           H
ATOM   2263 HE21 GLN A 182       8.629 -34.658 -35.177  1.00  0.00           H
ATOM   2264 HE22 GLN A 182       8.788 -34.171 -33.474  1.00  0.00           H
ATOM   2265  N   ILE A 183       9.615 -32.449 -39.318  1.00 73.86           N
ATOM   2266  CA  ILE A 183       8.346 -32.352 -40.082  1.00 73.86           C
ATOM   2267  CB  ILE A 183       8.476 -33.156 -41.410  1.00 73.86           C
ATOM   2268  CG1 ILE A 183       9.610 -32.617 -42.323  1.00 73.86           C
ATOM   2269  CG2 ILE A 183       7.189 -33.343 -42.249  1.00 73.86           C
ATOM   2270  CD1 ILE A 183       9.531 -31.132 -42.728  1.00 73.86           C
ATOM   2271  C   ILE A 183       7.097 -32.763 -39.251  1.00 73.86           C
ATOM   2272  O   ILE A 183       7.256 -33.617 -38.366  1.00 73.86           O
ATOM   2273  H   ILE A 183       9.913 -33.367 -39.031  1.00  0.00           H
ATOM   2274  HA  ILE A 183       8.218 -31.303 -40.320  1.00  0.00           H
ATOM   2275  HB  ILE A 183       8.764 -34.167 -41.118  1.00  0.00           H
ATOM   2276 HG12 ILE A 183      10.568 -32.772 -41.826  1.00  0.00           H
ATOM   2277 HG13 ILE A 183       9.626 -33.211 -43.237  1.00  0.00           H
ATOM   2278 HG21 ILE A 183       7.246 -34.248 -42.845  1.00  0.00           H
ATOM   2279 HG22 ILE A 183       7.045 -32.509 -42.933  1.00  0.00           H
ATOM   2280 HG23 ILE A 183       6.305 -33.409 -41.619  1.00  0.00           H
ATOM   2281 HD11 ILE A 183      10.380 -30.885 -43.364  1.00  0.00           H
ATOM   2282 HD12 ILE A 183       9.566 -30.488 -41.850  1.00  0.00           H
ATOM   2283 HD13 ILE A 183       8.616 -30.930 -43.283  1.00  0.00           H
ATOM   2284  N   GLN A 184       5.906 -32.127 -39.461  1.00 85.49           N
ATOM   2285  CA  GLN A 184       4.576 -32.479 -38.855  1.00 85.49           C
ATOM   2286  CB  GLN A 184       3.704 -31.257 -38.355  1.00 85.49           C
ATOM   2287  CG  GLN A 184       2.441 -31.262 -37.341  1.00 85.49           C
ATOM   2288  CD  GLN A 184       2.443 -31.192 -35.768  1.00 85.49           C
ATOM   2289  OE1 GLN A 184       3.370 -30.943 -35.038  1.00 85.49           O
ATOM   2290  NE2 GLN A 184       1.487 -31.745 -35.051  1.00 85.49           N
ATOM   2291  C   GLN A 184       3.777 -33.649 -39.457  1.00 85.49           C
ATOM   2292  O   GLN A 184       2.586 -33.672 -39.060  1.00 85.49           O
ATOM   2293  OXT GLN A 184       4.387 -34.733 -39.406  1.00 85.49           O
ATOM   2294  H   GLN A 184       5.929 -31.379 -40.160  1.00  0.00           H
ATOM   2295  HA  GLN A 184       4.982 -32.984 -38.065  1.00  0.00           H
ATOM   2296  HB2 GLN A 184       3.246 -30.939 -39.296  1.00  0.00           H
ATOM   2297  HB3 GLN A 184       4.383 -30.445 -38.169  1.00  0.00           H
ATOM   2298  HG2 GLN A 184       1.815 -30.421 -37.627  1.00  0.00           H
ATOM   2299  HG3 GLN A 184       1.804 -32.099 -37.582  1.00  0.00           H
ATOM   2300 HE21 GLN A 184       0.541 -31.751 -35.400  1.00  0.00           H
ATOM   2301 HE22 GLN A 184       1.681 -31.560 -34.067  1.00  0.00           H
TER    2302      GLN A 184
ATOM   2303  N   ARG B  83      15.667  15.050 -22.700  1.00148.05           N
ATOM   2304  CA  ARG B  83      15.790  15.518 -21.302  1.00148.05           C
ATOM   2305  CB  ARG B  83      16.689  14.577 -20.505  1.00148.05           C
ATOM   2306  CG  ARG B  83      16.980  15.074 -19.084  1.00148.05           C
ATOM   2307  CD  ARG B  83      17.674  13.959 -18.302  1.00148.05           C
ATOM   2308  NE  ARG B  83      19.106  13.829 -18.620  1.00148.05           N
ATOM   2309  CZ  ARG B  83      20.084  13.477 -17.803  1.00148.05           C
ATOM   2310  NH1 ARG B  83      19.929  13.407 -16.500  1.00148.05           N
ATOM   2311  NH2 ARG B  83      21.280  13.310 -18.270  1.00148.05           N
ATOM   2312  C   ARG B  83      16.421  16.877 -21.353  1.00148.05           C
ATOM   2313  O   ARG B  83      17.188  17.088 -22.289  1.00148.05           O
ATOM   2314  HA  ARG B  83      14.818  15.611 -20.816  1.00  0.00           H
ATOM   2315  HB2 ARG B  83      16.214  13.599 -20.459  1.00  0.00           H
ATOM   2316  HB3 ARG B  83      17.624  14.463 -21.040  1.00  0.00           H
ATOM   2317  HG2 ARG B  83      16.034  15.324 -18.595  1.00  0.00           H
ATOM   2318  HG3 ARG B  83      17.612  15.965 -19.091  1.00  0.00           H
ATOM   2319  HD2 ARG B  83      17.564  14.188 -17.257  1.00  0.00           H
ATOM   2320  HD3 ARG B  83      17.153  13.014 -18.469  1.00  0.00           H
ATOM   2321  HE  ARG B  83      19.413  14.056 -19.574  1.00  0.00           H
ATOM   2322 HH11 ARG B  83      19.054  13.620 -16.066  1.00  0.00           H
ATOM   2323 HH12 ARG B  83      20.749  13.310 -15.919  1.00  0.00           H
ATOM   2324 HH21 ARG B  83      21.475  13.449 -19.264  1.00  0.00           H
ATOM   2325 HH22 ARG B  83      22.052  13.052 -17.672  1.00  0.00           H
ATOM   2326  H1  ARG B  83      15.115  15.711 -23.230  1.00  0.00           H
ATOM   2327  H2  ARG B  83      15.262  14.130 -22.738  1.00  0.00           H
ATOM   2328  H3  ARG B  83      16.596  15.038 -23.115  1.00  0.00           H
ATOM   2329  N   ALA B  84      16.015  17.783 -20.471  1.00 47.59           N
ATOM   2330  CA  ALA B  84      16.505  19.132 -20.565  1.00 47.59           C
ATOM   2331  CB  ALA B  84      15.578  19.807 -21.587  1.00 47.59           C
ATOM   2332  C   ALA B  84      16.610  19.803 -19.170  1.00 47.59           C
ATOM   2333  O   ALA B  84      15.607  19.804 -18.470  1.00 47.59           O
ATOM   2334  H   ALA B  84      15.248  17.632 -19.824  1.00  0.00           H
ATOM   2335  HA  ALA B  84      17.496  19.085 -20.989  1.00  0.00           H
ATOM   2336  HB1 ALA B  84      14.711  20.262 -21.118  1.00  0.00           H
ATOM   2337  HB2 ALA B  84      15.190  19.118 -22.332  1.00  0.00           H
ATOM   2338  HB3 ALA B  84      16.177  20.534 -22.119  1.00  0.00           H
ATOM   2339  N   PRO B  85      17.815  20.147 -18.657  1.00129.35           N
ATOM   2340  CA  PRO B  85      18.000  20.924 -17.414  1.00129.35           C
ATOM   2341  CD  PRO B  85      19.074  19.533 -19.031  1.00129.35           C
ATOM   2342  CB  PRO B  85      19.426  20.673 -16.926  1.00129.35           C
ATOM   2343  CG  PRO B  85      20.146  20.225 -18.192  1.00129.35           C
ATOM   2344  C   PRO B  85      17.864  22.431 -17.583  1.00129.35           C
ATOM   2345  O   PRO B  85      18.397  22.990 -18.538  1.00129.35           O
ATOM   2346  HA  PRO B  85      17.280  20.598 -16.664  1.00  0.00           H
ATOM   2347  HD2 PRO B  85      19.024  18.472 -18.784  1.00  0.00           H
ATOM   2348  HD3 PRO B  85      19.289  19.649 -20.088  1.00  0.00           H
ATOM   2349  HB2 PRO B  85      19.897  21.571 -16.520  1.00  0.00           H
ATOM   2350  HB3 PRO B  85      19.416  19.918 -16.153  1.00  0.00           H
ATOM   2351  HG2 PRO B  85      20.988  19.572 -17.981  1.00  0.00           H
ATOM   2352  HG3 PRO B  85      20.496  21.115 -18.715  1.00  0.00           H
ATOM   2353  N   TRP B  86      17.276  23.070 -16.578  1.00 81.26           N
ATOM   2354  CA  TRP B  86      17.248  24.514 -16.403  1.00 81.26           C
ATOM   2355  CB  TRP B  86      15.870  24.916 -15.853  1.00 81.26           C
ATOM   2356  CG  TRP B  86      15.521  26.375 -15.787  1.00 81.26           C
ATOM   2357  CD2 TRP B  86      14.234  26.934 -15.394  1.00 81.26           C
ATOM   2358  CD1 TRP B  86      16.296  27.445 -16.084  1.00 81.26           C
ATOM   2359  NE1 TRP B  86      15.594  28.608 -15.855  1.00 81.26           N
ATOM   2360  CE2 TRP B  86      14.315  28.357 -15.419  1.00 81.26           C
ATOM   2361  CE3 TRP B  86      12.997  26.362 -15.037  1.00 81.26           C
ATOM   2362  CZ2 TRP B  86      13.233  29.177 -15.077  1.00 81.26           C
ATOM   2363  CZ3 TRP B  86      11.900  27.174 -14.690  1.00 81.26           C
ATOM   2364  CH2 TRP B  86      12.019  28.577 -14.702  1.00 81.26           C
ATOM   2365  C   TRP B  86      18.339  24.945 -15.447  1.00 81.26           C
ATOM   2366  O   TRP B  86      18.267  24.628 -14.262  1.00 81.26           O
ATOM   2367  H   TRP B  86      17.008  22.536 -15.767  1.00  0.00           H
ATOM   2368  HA  TRP B  86      17.456  24.999 -17.348  1.00  0.00           H
ATOM   2369  HB2 TRP B  86      15.089  24.409 -16.419  1.00  0.00           H
ATOM   2370  HB3 TRP B  86      15.772  24.516 -14.846  1.00  0.00           H
ATOM   2371  HD1 TRP B  86      17.314  27.427 -16.450  1.00  0.00           H
ATOM   2372  HE3 TRP B  86      12.906  25.286 -15.028  1.00  0.00           H
ATOM   2373  HZ2 TRP B  86      13.330  30.252 -15.121  1.00  0.00           H
ATOM   2374  HZ3 TRP B  86      10.965  26.715 -14.409  1.00  0.00           H
ATOM   2375  HH2 TRP B  86      11.174  29.196 -14.438  1.00  0.00           H
ATOM   2376  HE1 TRP B  86      15.941  29.507 -16.180  1.00  0.00           H
ATOM   2377  N   ASP B  87      19.209  25.822 -15.932  1.00 55.54           N
ATOM   2378  CA  ASP B  87      20.257  26.422 -15.133  1.00 55.54           C
ATOM   2379  CB  ASP B  87      21.618  25.871 -15.593  1.00 55.54           C
ATOM   2380  CG  ASP B  87      21.704  24.340 -15.509  1.00 55.54           C
ATOM   2381  OD1 ASP B  87      21.315  23.802 -14.434  1.00 55.54           O
ATOM   2382  OD2 ASP B  87      22.130  23.717 -16.499  1.00 55.54           O
ATOM   2383  C   ASP B  87      20.169  27.943 -15.158  1.00 55.54           C
ATOM   2384  O   ASP B  87      19.538  28.551 -16.022  1.00 55.54           O
ATOM   2385  H   ASP B  87      19.215  26.033 -16.925  1.00  0.00           H
ATOM   2386  HA  ASP B  87      20.122  26.123 -14.093  1.00  0.00           H
ATOM   2387  HB2 ASP B  87      21.805  26.167 -16.621  1.00  0.00           H
ATOM   2388  HB3 ASP B  87      22.405  26.316 -14.974  1.00  0.00           H
ATOM   2389  N   ILE B  88      20.829  28.553 -14.182  1.00102.29           N
ATOM   2390  CA  ILE B  88      21.031  29.992 -14.047  1.00102.29           C
ATOM   2391  CB  ILE B  88      20.281  30.520 -12.793  1.00102.29           C
ATOM   2392  CG1 ILE B  88      18.760  30.712 -13.029  1.00102.29           C
ATOM   2393  CG2 ILE B  88      20.918  31.811 -12.234  1.00102.29           C
ATOM   2394  CD1 ILE B  88      17.918  29.444 -13.199  1.00102.29           C
ATOM   2395  C   ILE B  88      22.535  30.253 -14.017  1.00102.29           C
ATOM   2396  O   ILE B  88      23.262  29.663 -13.216  1.00102.29           O
ATOM   2397  H   ILE B  88      21.294  27.968 -13.507  1.00  0.00           H
ATOM   2398  HA  ILE B  88      20.653  30.507 -14.920  1.00  0.00           H
ATOM   2399  HB  ILE B  88      20.384  29.781 -12.001  1.00  0.00           H
ATOM   2400 HG12 ILE B  88      18.336  31.271 -12.195  1.00  0.00           H
ATOM   2401 HG13 ILE B  88      18.606  31.296 -13.918  1.00  0.00           H
ATOM   2402 HG21 ILE B  88      21.704  31.562 -11.526  1.00  0.00           H
ATOM   2403 HG22 ILE B  88      21.368  32.404 -13.023  1.00  0.00           H
ATOM   2404 HG23 ILE B  88      20.180  32.444 -11.741  1.00  0.00           H
ATOM   2405 HD11 ILE B  88      16.879  29.661 -12.954  1.00  0.00           H
ATOM   2406 HD12 ILE B  88      17.940  29.124 -14.237  1.00  0.00           H
ATOM   2407 HD13 ILE B  88      18.289  28.648 -12.556  1.00  0.00           H
ATOM   2408  N   LYS B  89      22.995  31.210 -14.822  1.00131.48           N
ATOM   2409  CA  LYS B  89      24.241  31.941 -14.599  1.00131.48           C
ATOM   2410  CB  LYS B  89      25.113  31.832 -15.856  1.00131.48           C
ATOM   2411  CG  LYS B  89      26.598  32.087 -15.601  1.00131.48           C
ATOM   2412  CD  LYS B  89      27.272  31.146 -14.594  1.00131.48           C
ATOM   2413  CE  LYS B  89      28.722  31.579 -14.344  1.00131.48           C
ATOM   2414  NZ  LYS B  89      29.616  31.290 -15.494  1.00131.48           N
ATOM   2415  C   LYS B  89      23.961  33.397 -14.235  1.00131.48           C
ATOM   2416  O   LYS B  89      22.864  33.890 -14.433  1.00131.48           O
ATOM   2417  H   LYS B  89      22.363  31.622 -15.507  1.00  0.00           H
ATOM   2418  HA  LYS B  89      24.733  31.497 -13.742  1.00  0.00           H
ATOM   2419  HB2 LYS B  89      24.759  32.548 -16.600  1.00  0.00           H
ATOM   2420  HB3 LYS B  89      25.002  30.847 -16.282  1.00  0.00           H
ATOM   2421  HG2 LYS B  89      27.120  32.040 -16.557  1.00  0.00           H
ATOM   2422  HG3 LYS B  89      26.689  33.089 -15.209  1.00  0.00           H
ATOM   2423  HD2 LYS B  89      27.233  30.117 -14.943  1.00  0.00           H
ATOM   2424  HD3 LYS B  89      26.755  31.201 -13.637  1.00  0.00           H
ATOM   2425  HE2 LYS B  89      28.730  32.657 -14.145  1.00  0.00           H
ATOM   2426  HE3 LYS B  89      29.081  31.063 -13.448  1.00  0.00           H
ATOM   2427  HZ1 LYS B  89      30.565  31.573 -15.280  1.00  0.00           H
ATOM   2428  HZ2 LYS B  89      29.329  31.835 -16.304  1.00  0.00           H
ATOM   2429  HZ3 LYS B  89      29.640  30.302 -15.716  1.00  0.00           H
ATOM   2430  N   GLU B  90      24.961  34.100 -13.730  1.00 92.13           N
ATOM   2431  CA  GLU B  90      24.864  35.548 -13.585  1.00 92.13           C
ATOM   2432  CB  GLU B  90      26.144  36.062 -12.926  1.00 92.13           C
ATOM   2433  CG  GLU B  90      27.460  36.033 -13.707  1.00 92.13           C
ATOM   2434  CD  GLU B  90      28.614  36.574 -12.853  1.00 92.13           C
ATOM   2435  OE1 GLU B  90      28.510  37.747 -12.439  1.00 92.13           O
ATOM   2436  OE2 GLU B  90      29.210  35.731 -12.144  1.00 92.13           O
ATOM   2437  C   GLU B  90      24.563  36.255 -14.902  1.00 92.13           C
ATOM   2438  O   GLU B  90      23.613  37.036 -14.959  1.00 92.13           O
ATOM   2439  H   GLU B  90      25.880  33.694 -13.718  1.00  0.00           H
ATOM   2440  HA  GLU B  90      24.020  35.776 -12.933  1.00  0.00           H
ATOM   2441  HB2 GLU B  90      25.959  37.081 -12.595  1.00  0.00           H
ATOM   2442  HB3 GLU B  90      26.302  35.411 -12.073  1.00  0.00           H
ATOM   2443  HG2 GLU B  90      27.381  36.629 -14.613  1.00  0.00           H
ATOM   2444  HG3 GLU B  90      27.661  34.994 -13.966  1.00  0.00           H
ATOM   2445  N   GLU B  91      25.299  35.929 -15.970  1.00 92.40           N
ATOM   2446  CA  GLU B  91      25.115  36.575 -17.271  1.00 92.40           C
ATOM   2447  CB  GLU B  91      26.242  36.147 -18.223  1.00 92.40           C
ATOM   2448  CG  GLU B  91      27.666  36.552 -17.809  1.00 92.40           C
ATOM   2449  CD  GLU B  91      28.473  35.355 -17.261  1.00 92.40           C
ATOM   2450  OE1 GLU B  91      27.956  34.645 -16.372  1.00 92.40           O
ATOM   2451  OE2 GLU B  91      29.629  35.150 -17.698  1.00 92.40           O
ATOM   2452  C   GLU B  91      23.756  36.218 -17.835  1.00 92.40           C
ATOM   2453  O   GLU B  91      23.058  37.049 -18.430  1.00 92.40           O
ATOM   2454  H   GLU B  91      26.102  35.308 -15.872  1.00  0.00           H
ATOM   2455  HA  GLU B  91      25.113  37.656 -17.190  1.00  0.00           H
ATOM   2456  HB2 GLU B  91      26.221  35.067 -18.297  1.00  0.00           H
ATOM   2457  HB3 GLU B  91      26.031  36.564 -19.207  1.00  0.00           H
ATOM   2458  HG2 GLU B  91      27.621  37.352 -17.066  1.00  0.00           H
ATOM   2459  HG3 GLU B  91      28.170  36.959 -18.688  1.00  0.00           H
ATOM   2460  N   GLU B  92      23.368  34.959 -17.641  1.00149.85           N
ATOM   2461  CA  GLU B  92      22.287  34.435 -18.411  1.00149.85           C
ATOM   2462  CB  GLU B  92      22.782  34.281 -19.825  1.00149.85           C
ATOM   2463  CG  GLU B  92      23.752  33.179 -20.108  1.00149.85           C
ATOM   2464  CD  GLU B  92      25.229  33.401 -19.829  1.00149.85           C
ATOM   2465  OE1 GLU B  92      25.838  34.023 -20.748  1.00149.85           O
ATOM   2466  OE2 GLU B  92      25.761  32.560 -19.083  1.00149.85           O
ATOM   2467  C   GLU B  92      21.666  33.160 -17.886  1.00149.85           C
ATOM   2468  O   GLU B  92      22.283  32.263 -17.315  1.00149.85           O
ATOM   2469  H   GLU B  92      24.003  34.314 -17.197  1.00  0.00           H
ATOM   2470  HA  GLU B  92      21.503  35.183 -18.437  1.00  0.00           H
ATOM   2471  HB2 GLU B  92      21.929  34.050 -20.431  1.00  0.00           H
ATOM   2472  HB3 GLU B  92      23.220  35.207 -20.181  1.00  0.00           H
ATOM   2473  HG2 GLU B  92      23.389  32.201 -19.782  1.00  0.00           H
ATOM   2474  HG3 GLU B  92      23.680  33.261 -21.159  1.00  0.00           H
ATOM   2475  N   HIS B  93      20.393  33.065 -18.205  1.00180.80           N
ATOM   2476  CA  HIS B  93      19.612  31.873 -18.034  1.00180.80           C
ATOM   2477  ND1 HIS B  93      17.830  33.455 -15.050  1.00180.80           N
ATOM   2478  CG  HIS B  93      18.904  32.966 -15.765  1.00180.80           C
ATOM   2479  CB  HIS B  93      18.847  31.797 -16.688  1.00180.80           C
ATOM   2480  NE2 HIS B  93      19.645  34.028 -13.950  1.00180.80           N
ATOM   2481  CD2 HIS B  93      20.029  33.310 -15.086  1.00180.80           C
ATOM   2482  CE1 HIS B  93      18.313  34.069 -13.956  1.00180.80           C
ATOM   2483  C   HIS B  93      18.711  31.882 -19.222  1.00180.80           C
ATOM   2484  O   HIS B  93      19.087  31.528 -20.335  1.00180.80           O
ATOM   2485  H   HIS B  93      20.054  33.713 -18.908  1.00  0.00           H
ATOM   2486  HA  HIS B  93      20.224  31.006 -18.119  1.00  0.00           H
ATOM   2487  HB2 HIS B  93      17.794  31.614 -16.809  1.00  0.00           H
ATOM   2488  HB3 HIS B  93      19.183  30.914 -16.173  1.00  0.00           H
ATOM   2489  HD2 HIS B  93      21.004  32.917 -15.306  1.00  0.00           H
ATOM   2490  HE1 HIS B  93      17.729  34.472 -13.141  1.00  0.00           H
ATOM   2491  HD1 HIS B  93      16.885  33.112 -15.141  1.00  0.00           H
ATOM   2492  N   GLU B  94      17.689  32.684 -18.987  1.00260.00           N
ATOM   2493  CA  GLU B  94      16.367  32.132 -19.112  1.00260.00           C
ATOM   2494  CB  GLU B  94      15.875  32.630 -20.443  1.00260.00           C
ATOM   2495  CG  GLU B  94      14.483  32.278 -20.871  1.00260.00           C
ATOM   2496  CD  GLU B  94      13.594  31.444 -19.909  1.00260.00           C
ATOM   2497  OE1 GLU B  94      13.691  31.628 -18.680  1.00260.00           O
ATOM   2498  OE2 GLU B  94      12.783  30.654 -20.433  1.00260.00           O
ATOM   2499  C   GLU B  94      16.343  30.589 -18.986  1.00260.00           C
ATOM   2500  O   GLU B  94      16.699  30.009 -17.966  1.00260.00           O
ATOM   2501  H   GLU B  94      17.809  33.183 -18.125  1.00  0.00           H
ATOM   2502  HA  GLU B  94      15.748  32.551 -18.323  1.00  0.00           H
ATOM   2503  HB2 GLU B  94      16.059  33.701 -20.550  1.00  0.00           H
ATOM   2504  HB3 GLU B  94      16.485  32.124 -21.168  1.00  0.00           H
ATOM   2505  HG2 GLU B  94      14.622  31.745 -21.806  1.00  0.00           H
ATOM   2506  HG3 GLU B  94      14.044  33.229 -21.148  1.00  0.00           H
ATOM   2507  N   ILE B  95      16.429  29.982 -20.153  1.00184.40           N
ATOM   2508  CA  ILE B  95      16.917  28.667 -20.404  1.00184.40           C
ATOM   2509  CB  ILE B  95      16.046  28.001 -21.479  1.00184.40           C
ATOM   2510  CG1 ILE B  95      16.069  28.256 -22.988  1.00184.40           C
ATOM   2511  CG2 ILE B  95      14.619  28.250 -21.005  1.00184.40           C
ATOM   2512  CD1 ILE B  95      15.578  29.635 -23.345  1.00184.40           C
ATOM   2513  C   ILE B  95      18.399  28.765 -20.645  1.00184.40           C
ATOM   2514  O   ILE B  95      18.854  28.784 -21.779  1.00184.40           O
ATOM   2515  H   ILE B  95      16.161  30.508 -20.967  1.00  0.00           H
ATOM   2516  HA  ILE B  95      16.797  28.090 -19.494  1.00  0.00           H
ATOM   2517  HB  ILE B  95      16.289  26.962 -21.429  1.00  0.00           H
ATOM   2518 HG12 ILE B  95      17.065  28.134 -23.368  1.00  0.00           H
ATOM   2519 HG13 ILE B  95      15.433  27.512 -23.469  1.00  0.00           H
ATOM   2520 HD11 ILE B  95      15.743  29.881 -24.388  1.00  0.00           H
ATOM   2521 HD12 ILE B  95      14.510  29.731 -23.150  1.00  0.00           H
ATOM   2522 HD13 ILE B  95      16.126  30.303 -22.700  1.00  0.00           H
ATOM   2523 HG21 ILE B  95      14.342  29.263 -21.174  1.00  0.00           H
ATOM   2524 HG22 ILE B  95      14.490  28.077 -19.940  1.00  0.00           H
ATOM   2525 HG23 ILE B  95      13.963  27.669 -21.593  1.00  0.00           H
ATOM   2526  N   LYS B  96      19.171  28.688 -19.559  1.00136.96           N
ATOM   2527  CA  LYS B  96      20.514  28.132 -19.682  1.00136.96           C
ATOM   2528  CB  LYS B  96      21.386  28.507 -18.491  1.00136.96           C
ATOM   2529  CG  LYS B  96      22.821  28.186 -18.772  1.00136.96           C
ATOM   2530  CD  LYS B  96      23.678  28.694 -17.619  1.00136.96           C
ATOM   2531  CE  LYS B  96      25.108  28.225 -17.858  1.00136.96           C
ATOM   2532  NZ  LYS B  96      25.972  28.495 -16.699  1.00136.96           N
ATOM   2533  C   LYS B  96      20.334  26.630 -19.787  1.00136.96           C
ATOM   2534  O   LYS B  96      20.212  25.978 -18.754  1.00136.96           O
ATOM   2535  H   LYS B  96      18.720  28.677 -18.651  1.00  0.00           H
ATOM   2536  HA  LYS B  96      20.977  28.506 -20.597  1.00  0.00           H
ATOM   2537  HB2 LYS B  96      21.086  27.952 -17.621  1.00  0.00           H
ATOM   2538  HB3 LYS B  96      21.358  29.556 -18.286  1.00  0.00           H
ATOM   2539  HG2 LYS B  96      22.916  27.104 -18.865  1.00  0.00           H
ATOM   2540  HG3 LYS B  96      23.108  28.696 -19.693  1.00  0.00           H
ATOM   2541  HD2 LYS B  96      23.625  29.784 -17.605  1.00  0.00           H
ATOM   2542  HD3 LYS B  96      23.297  28.291 -16.678  1.00  0.00           H
ATOM   2543  HE2 LYS B  96      25.493  28.737 -18.748  1.00  0.00           H
ATOM   2544  HE3 LYS B  96      25.087  27.149 -18.055  1.00  0.00           H
ATOM   2545  HZ1 LYS B  96      26.906  28.145 -16.870  1.00  0.00           H
ATOM   2546  HZ2 LYS B  96      26.006  29.497 -16.556  1.00  0.00           H
ATOM   2547  HZ3 LYS B  96      25.593  28.045 -15.874  1.00  0.00           H
ATOM   2548  N   MET B  97      19.814  26.201 -20.933  1.00131.76           N
ATOM   2549  CA  MET B  97      19.331  24.841 -21.067  1.00131.76           C
ATOM   2550  CB  MET B  97      17.940  24.709 -21.698  1.00131.76           C
ATOM   2551  CG  MET B  97      17.420  23.270 -21.746  1.00131.76           C
ATOM   2552  SD  MET B  97      15.639  22.955 -21.587  1.00131.76           S
ATOM   2553  CE  MET B  97      15.591  22.649 -20.062  1.00131.76           C
ATOM   2554  C   MET B  97      20.374  23.991 -21.720  1.00131.76           C
ATOM   2555  O   MET B  97      20.940  24.371 -22.741  1.00131.76           O
ATOM   2556  H   MET B  97      19.911  26.806 -21.745  1.00  0.00           H
ATOM   2557  HA  MET B  97      19.211  24.443 -20.072  1.00  0.00           H
ATOM   2558  HB2 MET B  97      17.260  25.271 -21.116  1.00  0.00           H
ATOM   2559  HB3 MET B  97      17.870  25.082 -22.695  1.00  0.00           H
ATOM   2560  HG2 MET B  97      17.873  22.725 -20.923  1.00  0.00           H
ATOM   2561  HG3 MET B  97      17.819  22.842 -22.676  1.00  0.00           H
ATOM   2562  HE1 MET B  97      14.748  21.610 -19.793  1.00  0.00           H
ATOM   2563  HE2 MET B  97      16.462  22.289 -19.516  1.00  0.00           H
ATOM   2564  HE3 MET B  97      15.041  23.300 -19.273  1.00  0.00           H
ATOM   2565  N   ARG B  98      20.341  22.721 -21.339  1.00100.89           N
ATOM   2566  CA  ARG B  98      20.708  21.667 -22.269  1.00100.89           C
ATOM   2567  CB  ARG B  98      21.626  20.680 -21.613  1.00100.89           C
ATOM   2568  CG  ARG B  98      22.944  21.359 -21.452  1.00100.89           C
ATOM   2569  CD  ARG B  98      23.758  20.263 -20.821  1.00100.89           C
ATOM   2570  NE  ARG B  98      24.372  19.320 -21.830  1.00100.89           N
ATOM   2571  CZ  ARG B  98      25.193  18.245 -21.803  1.00100.89           C
ATOM   2572  NH1 ARG B  98      25.439  17.231 -21.014  1.00100.89           N
ATOM   2573  NH2 ARG B  98      26.250  18.164 -22.512  1.00100.89           N
ATOM   2574  C   ARG B  98      19.565  20.902 -22.841  1.00100.89           C
ATOM   2575  O   ARG B  98      18.609  20.639 -22.136  1.00100.89           O
ATOM   2576  H   ARG B  98      19.752  22.504 -20.540  1.00  0.00           H
ATOM   2577  HA  ARG B  98      21.210  22.130 -23.104  1.00  0.00           H
ATOM   2578  HB2 ARG B  98      21.223  20.380 -20.654  1.00  0.00           H
ATOM   2579  HB3 ARG B  98      21.783  19.796 -22.230  1.00  0.00           H
ATOM   2580  HG2 ARG B  98      23.357  21.667 -22.412  1.00  0.00           H
ATOM   2581  HG3 ARG B  98      22.847  22.216 -20.769  1.00  0.00           H
ATOM   2582  HD2 ARG B  98      23.161  19.804 -20.038  1.00  0.00           H
ATOM   2583  HD3 ARG B  98      24.449  20.909 -20.315  1.00  0.00           H
ATOM   2584  HE  ARG B  98      24.410  19.746 -22.735  1.00  0.00           H
ATOM   2585 HH11 ARG B  98      26.442  17.349 -20.720  1.00  0.00           H
ATOM   2586 HH12 ARG B  98      24.837  16.926 -20.253  1.00  0.00           H
ATOM   2587 HH21 ARG B  98      26.521  18.877 -23.151  1.00  0.00           H
ATOM   2588 HH22 ARG B  98      26.817  17.330 -22.419  1.00  0.00           H
ATOM   2589  N   PHE B  99      19.951  20.105 -23.818  1.00114.69           N
ATOM   2590  CA  PHE B  99      19.244  18.902 -24.187  1.00114.69           C
ATOM   2591  CB  PHE B  99      18.489  19.162 -25.480  1.00114.69           C
ATOM   2592  CG  PHE B  99      17.624  20.390 -25.362  1.00114.69           C
ATOM   2593  CD1 PHE B  99      16.345  20.256 -24.811  1.00114.69           C
ATOM   2594  CD2 PHE B  99      18.170  21.673 -25.562  1.00114.69           C
ATOM   2595  CE1 PHE B  99      15.602  21.402 -24.504  1.00114.69           C
ATOM   2596  CE2 PHE B  99      17.423  22.815 -25.264  1.00114.69           C
ATOM   2597  CZ  PHE B  99      16.114  22.679 -24.779  1.00114.69           C
ATOM   2598  C   PHE B  99      20.217  17.757 -24.326  1.00114.69           C
ATOM   2599  O   PHE B  99      21.294  17.943 -24.874  1.00114.69           O
ATOM   2600  H   PHE B  99      20.872  20.268 -24.212  1.00  0.00           H
ATOM   2601  HA  PHE B  99      18.532  18.653 -23.406  1.00  0.00           H
ATOM   2602  HB2 PHE B  99      19.210  19.304 -26.278  1.00  0.00           H
ATOM   2603  HB3 PHE B  99      17.876  18.292 -25.718  1.00  0.00           H
ATOM   2604  HD1 PHE B  99      15.980  19.280 -24.538  1.00  0.00           H
ATOM   2605  HD2 PHE B  99      19.196  21.800 -25.860  1.00  0.00           H
ATOM   2606  HE1 PHE B  99      14.662  21.311 -23.988  1.00  0.00           H
ATOM   2607  HE2 PHE B  99      17.847  23.799 -25.418  1.00  0.00           H
ATOM   2608  HZ  PHE B  99      15.536  23.561 -24.545  1.00  0.00           H
ATOM   2609  N   ASP B 100      19.762  16.561 -23.982  1.00 84.30           N
ATOM   2610  CA  ASP B 100      20.372  15.320 -24.442  1.00 84.30           C
ATOM   2611  CB  ASP B 100      20.241  14.256 -23.332  1.00 84.30           C
ATOM   2612  CG  ASP B 100      20.736  14.712 -21.929  1.00 84.30           C
ATOM   2613  OD1 ASP B 100      19.861  15.044 -21.103  1.00 84.30           O
ATOM   2614  OD2 ASP B 100      21.805  14.217 -21.488  1.00 84.30           O
ATOM   2615  C   ASP B 100      19.742  14.940 -25.809  1.00 84.30           C
ATOM   2616  O   ASP B 100      18.587  14.504 -25.867  1.00 84.30           O
ATOM   2617  H   ASP B 100      18.864  16.512 -23.526  1.00  0.00           H
ATOM   2618  HA  ASP B 100      21.438  15.480 -24.609  1.00  0.00           H
ATOM   2619  HB2 ASP B 100      19.183  13.999 -23.231  1.00  0.00           H
ATOM   2620  HB3 ASP B 100      20.773  13.360 -23.649  1.00  0.00           H
ATOM   2621  N   MET B 101      20.432  15.348 -26.885  1.00178.88           N
ATOM   2622  CA  MET B 101      20.201  15.155 -28.335  1.00178.88           C
ATOM   2623  CB  MET B 101      20.539  16.498 -29.030  1.00178.88           C
ATOM   2624  CG  MET B 101      19.393  17.471 -28.863  1.00178.88           C
ATOM   2625  SD  MET B 101      19.509  18.890 -29.946  1.00178.88           S
ATOM   2626  CE  MET B 101      18.003  19.676 -29.374  1.00178.88           C
ATOM   2627  C   MET B 101      21.015  14.016 -29.028  1.00178.88           C
ATOM   2628  O   MET B 101      21.334  14.169 -30.208  1.00178.88           O
ATOM   2629  H   MET B 101      21.344  15.749 -26.684  1.00  0.00           H
ATOM   2630  HA  MET B 101      19.149  14.928 -28.505  1.00  0.00           H
ATOM   2631  HB2 MET B 101      21.459  16.925 -28.625  1.00  0.00           H
ATOM   2632  HB3 MET B 101      20.678  16.388 -30.103  1.00  0.00           H
ATOM   2633  HG2 MET B 101      18.465  16.959 -29.110  1.00  0.00           H
ATOM   2634  HG3 MET B 101      19.361  17.807 -27.831  1.00  0.00           H
ATOM   2635  HE1 MET B 101      17.171  18.986 -29.490  1.00  0.00           H
ATOM   2636  HE2 MET B 101      18.122  19.947 -28.327  1.00  0.00           H
ATOM   2637  HE3 MET B 101      17.811  20.568 -29.961  1.00  0.00           H
ATOM   2638  N   PRO B 102      21.520  12.961 -28.354  1.00107.51           N
ATOM   2639  CA  PRO B 102      22.495  12.057 -28.973  1.00107.51           C
ATOM   2640  CD  PRO B 102      21.102  12.425 -27.072  1.00107.51           C
ATOM   2641  CB  PRO B 102      22.840  11.009 -27.918  1.00107.51           C
ATOM   2642  CG  PRO B 102      21.584  10.977 -27.049  1.00107.51           C
ATOM   2643  C   PRO B 102      21.970  11.412 -30.265  1.00107.51           C
ATOM   2644  O   PRO B 102      20.791  11.065 -30.372  1.00107.51           O
ATOM   2645  HA  PRO B 102      23.396  12.619 -29.213  1.00  0.00           H
ATOM   2646  HD2 PRO B 102      21.586  12.981 -26.268  1.00  0.00           H
ATOM   2647  HD3 PRO B 102      20.017  12.456 -26.973  1.00  0.00           H
ATOM   2648  HB2 PRO B 102      23.052  10.034 -28.361  1.00  0.00           H
ATOM   2649  HB3 PRO B 102      23.692  11.350 -27.326  1.00  0.00           H
ATOM   2650  HG2 PRO B 102      21.808  10.641 -26.037  1.00  0.00           H
ATOM   2651  HG3 PRO B 102      20.835  10.336 -27.516  1.00  0.00           H
ATOM   2652  N   GLY B 103      22.840  11.360 -31.276  1.00 30.18           N
ATOM   2653  CA  GLY B 103      22.498  10.900 -32.626  1.00 30.18           C
ATOM   2654  C   GLY B 103      21.801  11.948 -33.500  1.00 30.18           C
ATOM   2655  O   GLY B 103      21.281  11.601 -34.559  1.00 30.18           O
ATOM   2656  H   GLY B 103      23.777  11.695 -31.123  1.00  0.00           H
ATOM   2657  HA2 GLY B 103      23.411  10.596 -33.140  1.00  0.00           H
ATOM   2658  HA3 GLY B 103      21.842  10.033 -32.556  1.00  0.00           H
ATOM   2659  N   LEU B 104      21.714  13.209 -33.055  1.00154.39           N
ATOM   2660  CA  LEU B 104      21.241  14.305 -33.894  1.00154.39           C
ATOM   2661  CB  LEU B 104      20.316  15.261 -33.146  1.00154.39           C
ATOM   2662  CG  LEU B 104      19.041  14.562 -32.712  1.00154.39           C
ATOM   2663  CD1 LEU B 104      18.097  15.611 -32.171  1.00154.39           C
ATOM   2664  CD2 LEU B 104      18.354  13.908 -33.898  1.00154.39           C
ATOM   2665  C   LEU B 104      22.354  15.089 -34.549  1.00154.39           C
ATOM   2666  O   LEU B 104      23.246  15.642 -33.902  1.00154.39           O
ATOM   2667  H   LEU B 104      22.039  13.434 -32.124  1.00  0.00           H
ATOM   2668  HA  LEU B 104      20.673  13.875 -34.718  1.00  0.00           H
ATOM   2669  HB2 LEU B 104      20.826  15.678 -32.281  1.00  0.00           H
ATOM   2670  HB3 LEU B 104      20.047  16.084 -33.814  1.00  0.00           H
ATOM   2671  HG  LEU B 104      19.232  13.820 -31.938  1.00  0.00           H
ATOM   2672 HD11 LEU B 104      18.623  16.308 -31.525  1.00  0.00           H
ATOM   2673 HD12 LEU B 104      17.687  16.151 -33.026  1.00  0.00           H
ATOM   2674 HD13 LEU B 104      17.331  15.087 -31.601  1.00  0.00           H
ATOM   2675 HD21 LEU B 104      18.483  14.491 -34.815  1.00  0.00           H
ATOM   2676 HD22 LEU B 104      17.292  13.841 -33.697  1.00  0.00           H
ATOM   2677 HD23 LEU B 104      18.777  12.913 -34.061  1.00  0.00           H
ATOM   2678  N   SER B 105      22.088  15.332 -35.821  1.00 77.44           N
ATOM   2679  CA  SER B 105      22.711  16.369 -36.602  1.00 77.44           C
ATOM   2680  CB  SER B 105      22.626  15.874 -38.050  1.00 77.44           C
ATOM   2681  OG  SER B 105      23.334  16.729 -38.885  1.00 77.44           O
ATOM   2682  C   SER B 105      22.079  17.758 -36.310  1.00 77.44           C
ATOM   2683  O   SER B 105      20.885  17.850 -36.047  1.00 77.44           O
ATOM   2684  H   SER B 105      21.265  14.897 -36.217  1.00  0.00           H
ATOM   2685  HA  SER B 105      23.753  16.395 -36.312  1.00  0.00           H
ATOM   2686  HB2 SER B 105      23.077  14.879 -38.107  1.00  0.00           H
ATOM   2687  HB3 SER B 105      21.589  15.818 -38.380  1.00  0.00           H
ATOM   2688  HG  SER B 105      23.730  16.266 -39.632  1.00  0.00           H
ATOM   2689  N   LYS B 106      22.878  18.837 -36.283  1.00121.30           N
ATOM   2690  CA  LYS B 106      22.510  20.256 -36.153  1.00121.30           C
ATOM   2691  CB  LYS B 106      23.698  21.308 -36.156  1.00121.30           C
ATOM   2692  CG  LYS B 106      25.030  21.488 -35.302  1.00121.30           C
ATOM   2693  CD  LYS B 106      26.382  20.927 -35.813  1.00121.30           C
ATOM   2694  CE  LYS B 106      27.642  20.357 -35.158  1.00121.30           C
ATOM   2695  NZ  LYS B 106      28.332  19.452 -36.151  1.00121.30           N
ATOM   2696  C   LYS B 106      21.505  20.615 -37.284  1.00121.30           C
ATOM   2697  O   LYS B 106      20.545  21.288 -36.941  1.00121.30           O
ATOM   2698  H   LYS B 106      23.860  18.657 -36.399  1.00  0.00           H
ATOM   2699  HA  LYS B 106      21.967  20.370 -35.214  1.00  0.00           H
ATOM   2700  HB2 LYS B 106      23.977  21.403 -37.186  1.00  0.00           H
ATOM   2701  HB3 LYS B 106      23.165  22.239 -35.945  1.00  0.00           H
ATOM   2702  HG2 LYS B 106      24.880  21.281 -34.273  1.00  0.00           H
ATOM   2703  HG3 LYS B 106      25.232  22.546 -35.397  1.00  0.00           H
ATOM   2704  HD2 LYS B 106      26.032  20.089 -36.367  1.00  0.00           H
ATOM   2705  HD3 LYS B 106      26.802  21.689 -36.521  1.00  0.00           H
ATOM   2706  HE2 LYS B 106      28.308  21.185 -34.899  1.00  0.00           H
ATOM   2707  HE3 LYS B 106      27.353  19.814 -34.264  1.00  0.00           H
ATOM   2708  HZ1 LYS B 106      28.837  19.930 -36.893  1.00  0.00           H
ATOM   2709  HZ2 LYS B 106      28.878  18.726 -35.710  1.00  0.00           H
ATOM   2710  HZ3 LYS B 106      27.643  18.968 -36.715  1.00  0.00           H
ATOM   2711  N   GLU B 107      21.549  19.997 -38.493  1.00 98.46           N
ATOM   2712  CA  GLU B 107      20.476  20.150 -39.525  1.00 98.46           C
ATOM   2713  CB  GLU B 107      20.626  19.227 -40.770  1.00 98.46           C
ATOM   2714  CG  GLU B 107      21.381  19.774 -41.971  1.00 98.46           C
ATOM   2715  CD  GLU B 107      22.860  19.859 -41.669  1.00 98.46           C
ATOM   2716  OE1 GLU B 107      23.438  18.881 -41.123  1.00 98.46           O
ATOM   2717  OE2 GLU B 107      23.300  21.003 -41.647  1.00 98.46           O
ATOM   2718  C   GLU B 107      19.103  19.750 -38.979  1.00 98.46           C
ATOM   2719  O   GLU B 107      18.087  20.358 -39.313  1.00 98.46           O
ATOM   2720  H   GLU B 107      22.348  19.425 -38.733  1.00  0.00           H
ATOM   2721  HA  GLU B 107      20.423  21.194 -39.839  1.00  0.00           H
ATOM   2722  HB2 GLU B 107      19.635  19.035 -41.178  1.00  0.00           H
ATOM   2723  HB3 GLU B 107      21.036  18.259 -40.480  1.00  0.00           H
ATOM   2724  HG2 GLU B 107      20.990  20.761 -42.233  1.00  0.00           H
ATOM   2725  HG3 GLU B 107      21.248  19.124 -42.837  1.00  0.00           H
ATOM   2726  N   ASP B 108      19.069  18.618 -38.269  1.00 74.91           N
ATOM   2727  CA  ASP B 108      17.837  18.018 -37.770  1.00 74.91           C
ATOM   2728  CB  ASP B 108      18.079  16.553 -37.334  1.00 74.91           C
ATOM   2729  CG  ASP B 108      18.351  15.512 -38.452  1.00 74.91           C
ATOM   2730  OD1 ASP B 108      18.296  15.845 -39.655  1.00 74.91           O
ATOM   2731  OD2 ASP B 108      18.766  14.370 -38.118  1.00 74.91           O
ATOM   2732  C   ASP B 108      17.250  18.847 -36.613  1.00 74.91           C
ATOM   2733  O   ASP B 108      16.081  18.671 -36.259  1.00 74.91           O
ATOM   2734  H   ASP B 108      19.945  18.196 -38.000  1.00  0.00           H
ATOM   2735  HA  ASP B 108      17.101  18.022 -38.573  1.00  0.00           H
ATOM   2736  HB2 ASP B 108      18.910  16.523 -36.633  1.00  0.00           H
ATOM   2737  HB3 ASP B 108      17.202  16.241 -36.774  1.00  0.00           H
ATOM   2738  N   VAL B 109      18.042  19.736 -35.995  1.00 61.32           N
ATOM   2739  CA  VAL B 109      17.632  20.573 -34.869  1.00 61.32           C
ATOM   2740  CB  VAL B 109      18.708  20.667 -33.773  1.00 61.32           C
ATOM   2741  CG1 VAL B 109      18.157  21.420 -32.547  1.00 61.32           C
ATOM   2742  CG2 VAL B 109      19.225  19.295 -33.311  1.00 61.32           C
ATOM   2743  C   VAL B 109      17.244  21.967 -35.343  1.00 61.32           C
ATOM   2744  O   VAL B 109      17.952  22.666 -36.061  1.00 61.32           O
ATOM   2745  H   VAL B 109      18.959  19.909 -36.397  1.00  0.00           H
ATOM   2746  HA  VAL B 109      16.753  20.115 -34.417  1.00  0.00           H
ATOM   2747  HB  VAL B 109      19.561  21.224 -34.158  1.00  0.00           H
ATOM   2748 HG21 VAL B 109      19.249  18.575 -34.125  1.00  0.00           H
ATOM   2749 HG22 VAL B 109      18.608  18.897 -32.526  1.00  0.00           H
ATOM   2750 HG23 VAL B 109      20.231  19.404 -32.917  1.00  0.00           H
ATOM   2751 HG11 VAL B 109      18.844  21.294 -31.718  1.00  0.00           H
ATOM   2752 HG12 VAL B 109      18.087  22.488 -32.757  1.00  0.00           H
ATOM   2753 HG13 VAL B 109      17.171  21.039 -32.273  1.00  0.00           H
ATOM   2754  N   LYS B 110      16.232  22.498 -34.676  1.00184.99           N
ATOM   2755  CA  LYS B 110      15.818  23.884 -34.747  1.00184.99           C
ATOM   2756  CB  LYS B 110      14.478  23.915 -35.467  1.00184.99           C
ATOM   2757  CG  LYS B 110      14.658  23.743 -36.990  1.00184.99           C
ATOM   2758  CD  LYS B 110      15.450  24.864 -37.692  1.00184.99           C
ATOM   2759  CE  LYS B 110      15.045  26.256 -37.222  1.00184.99           C
ATOM   2760  NZ  LYS B 110      13.594  26.362 -37.171  1.00184.99           N
ATOM   2761  C   LYS B 110      15.733  24.458 -33.354  1.00184.99           C
ATOM   2762  O   LYS B 110      14.885  24.016 -32.574  1.00184.99           O
ATOM   2763  H   LYS B 110      15.732  21.881 -34.045  1.00  0.00           H
ATOM   2764  HA  LYS B 110      16.564  24.463 -35.294  1.00  0.00           H
ATOM   2765  HB2 LYS B 110      13.846  23.107 -35.093  1.00  0.00           H
ATOM   2766  HB3 LYS B 110      13.974  24.845 -35.215  1.00  0.00           H
ATOM   2767  HG2 LYS B 110      13.666  23.687 -37.439  1.00  0.00           H
ATOM   2768  HG3 LYS B 110      15.158  22.797 -37.198  1.00  0.00           H
ATOM   2769  HD2 LYS B 110      16.520  24.739 -37.523  1.00  0.00           H
ATOM   2770  HD3 LYS B 110      15.267  24.786 -38.761  1.00  0.00           H
ATOM   2771  HE2 LYS B 110      15.434  27.018 -37.900  1.00  0.00           H
ATOM   2772  HE3 LYS B 110      15.477  26.459 -36.235  1.00  0.00           H
ATOM   2773  HZ1 LYS B 110      13.218  25.522 -36.766  1.00  0.00           H
ATOM   2774  HZ2 LYS B 110      13.342  27.164 -36.609  1.00  0.00           H
ATOM   2775  HZ3 LYS B 110      13.225  26.487 -38.104  1.00  0.00           H
ATOM   2776  N   ILE B 111      16.392  25.596 -33.179  1.00 95.23           N
ATOM   2777  CA  ILE B 111      16.136  26.512 -32.083  1.00 95.23           C
ATOM   2778  CB  ILE B 111      17.433  26.920 -31.381  1.00 95.23           C
ATOM   2779  CG1 ILE B 111      17.090  27.629 -30.054  1.00 95.23           C
ATOM   2780  CG2 ILE B 111      18.337  27.834 -32.226  1.00 95.23           C
ATOM   2781  CD1 ILE B 111      18.256  27.522 -29.091  1.00 95.23           C
ATOM   2782  C   ILE B 111      15.378  27.712 -32.589  1.00 95.23           C
ATOM   2783  O   ILE B 111      15.547  28.142 -33.729  1.00 95.23           O
ATOM   2784  H   ILE B 111      16.936  25.967 -33.946  1.00  0.00           H
ATOM   2785  HA  ILE B 111      15.501  26.012 -31.358  1.00  0.00           H
ATOM   2786  HB  ILE B 111      17.971  25.991 -31.176  1.00  0.00           H
ATOM   2787 HG12 ILE B 111      16.220  27.182 -29.578  1.00  0.00           H
ATOM   2788 HG13 ILE B 111      16.844  28.675 -30.220  1.00  0.00           H
ATOM   2789 HD11 ILE B 111      19.005  26.841 -29.476  1.00  0.00           H
ATOM   2790 HD12 ILE B 111      17.905  27.095 -28.158  1.00  0.00           H
ATOM   2791 HD13 ILE B 111      18.691  28.508 -28.945  1.00  0.00           H
ATOM   2792 HG21 ILE B 111      19.363  27.776 -31.868  1.00  0.00           H
ATOM   2793 HG22 ILE B 111      18.329  27.535 -33.273  1.00  0.00           H
ATOM   2794 HG23 ILE B 111      18.007  28.872 -32.162  1.00  0.00           H
ATOM   2795  N   SER B 112      14.435  28.166 -31.787  1.00 51.11           N
ATOM   2796  CA  SER B 112      13.645  29.315 -32.144  1.00 51.11           C
ATOM   2797  CB  SER B 112      12.585  28.928 -33.154  1.00 51.11           C
ATOM   2798  OG  SER B 112      11.787  27.760 -32.943  1.00 51.11           O
ATOM   2799  C   SER B 112      13.026  29.954 -30.947  1.00 51.11           C
ATOM   2800  O   SER B 112      12.786  29.299 -29.960  1.00 51.11           O
ATOM   2801  H   SER B 112      14.189  27.649 -30.946  1.00  0.00           H
ATOM   2802  HA  SER B 112      14.296  30.061 -32.598  1.00  0.00           H
ATOM   2803  HB2 SER B 112      11.913  29.778 -33.229  1.00  0.00           H
ATOM   2804  HB3 SER B 112      13.118  28.781 -34.075  1.00  0.00           H
ATOM   2805  HG  SER B 112      10.889  28.070 -32.722  1.00  0.00           H
ATOM   2806  N   VAL B 113      12.604  31.191 -31.085  1.00 55.17           N
ATOM   2807  CA  VAL B 113      11.696  31.802 -30.132  1.00 55.17           C
ATOM   2808  CB  VAL B 113      12.319  33.130 -29.677  1.00 55.17           C
ATOM   2809  CG1 VAL B 113      11.335  33.893 -28.805  1.00 55.17           C
ATOM   2810  CG2 VAL B 113      13.617  32.891 -28.899  1.00 55.17           C
ATOM   2811  C   VAL B 113      10.390  31.983 -30.884  1.00 55.17           C
ATOM   2812  O   VAL B 113      10.430  32.769 -31.796  1.00 55.17           O
ATOM   2813  H   VAL B 113      12.753  31.671 -31.962  1.00  0.00           H
ATOM   2814  HA  VAL B 113      11.544  31.175 -29.264  1.00  0.00           H
ATOM   2815  HB  VAL B 113      12.550  33.747 -30.548  1.00  0.00           H
ATOM   2816 HG11 VAL B 113      11.788  34.819 -28.460  1.00  0.00           H
ATOM   2817 HG12 VAL B 113      11.070  33.272 -27.949  1.00  0.00           H
ATOM   2818 HG13 VAL B 113      10.451  34.109 -29.399  1.00  0.00           H
ATOM   2819 HG21 VAL B 113      14.013  33.835 -28.525  1.00  0.00           H
ATOM   2820 HG22 VAL B 113      13.434  32.208 -28.072  1.00  0.00           H
ATOM   2821 HG23 VAL B 113      14.369  32.447 -29.553  1.00  0.00           H
ATOM   2822  N   GLU B 114       9.259  31.347 -30.582  1.00133.39           N
ATOM   2823  CA  GLU B 114       7.947  31.666 -31.201  1.00133.39           C
ATOM   2824  CB  GLU B 114       7.400  30.504 -32.042  1.00133.39           C
ATOM   2825  CG  GLU B 114       6.877  29.340 -31.196  1.00133.39           C
ATOM   2826  CD  GLU B 114       6.857  28.002 -31.965  1.00133.39           C
ATOM   2827  OE1 GLU B 114       7.903  27.643 -32.567  1.00133.39           O
ATOM   2828  OE2 GLU B 114       6.045  27.158 -31.526  1.00133.39           O
ATOM   2829  C   GLU B 114       6.955  32.088 -30.114  1.00133.39           C
ATOM   2830  O   GLU B 114       7.130  31.675 -28.978  1.00133.39           O
ATOM   2831  H   GLU B 114       9.247  30.767 -29.744  1.00  0.00           H
ATOM   2832  HA  GLU B 114       8.064  32.504 -31.883  1.00  0.00           H
ATOM   2833  HB2 GLU B 114       6.572  30.873 -32.649  1.00  0.00           H
ATOM   2834  HB3 GLU B 114       8.188  30.169 -32.714  1.00  0.00           H
ATOM   2835  HG2 GLU B 114       5.881  29.583 -30.817  1.00  0.00           H
ATOM   2836  HG3 GLU B 114       7.490  29.241 -30.304  1.00  0.00           H
ATOM   2837  N   ASP B 115       6.090  33.082 -30.356  1.00 68.92           N
ATOM   2838  CA  ASP B 115       5.254  33.662 -29.275  1.00 68.92           C
ATOM   2839  CB  ASP B 115       4.142  32.679 -28.857  1.00 68.92           C
ATOM   2840  CG  ASP B 115       3.173  32.401 -30.009  1.00 68.92           C
ATOM   2841  OD1 ASP B 115       2.794  33.396 -30.675  1.00 68.92           O
ATOM   2842  OD2 ASP B 115       3.137  31.227 -30.433  1.00 68.92           O
ATOM   2843  C   ASP B 115       6.080  34.203 -28.087  1.00 68.92           C
ATOM   2844  O   ASP B 115       5.722  34.043 -26.932  1.00 68.92           O
ATOM   2845  H   ASP B 115       5.812  33.268 -31.308  1.00  0.00           H
ATOM   2846  HA  ASP B 115       4.745  34.534 -29.689  1.00  0.00           H
ATOM   2847  HB2 ASP B 115       4.589  31.743 -28.514  1.00  0.00           H
ATOM   2848  HB3 ASP B 115       3.580  33.099 -28.023  1.00  0.00           H
ATOM   2849  N   ASN B 116       7.320  34.630 -28.373  1.00157.70           N
ATOM   2850  CA  ASN B 116       8.391  34.942 -27.400  1.00157.70           C
ATOM   2851  CB  ASN B 116       8.188  36.273 -26.651  1.00157.70           C
ATOM   2852  CG  ASN B 116       7.012  36.275 -25.721  1.00157.70           C
ATOM   2853  OD1 ASN B 116       6.012  36.883 -26.045  1.00157.70           O
ATOM   2854  ND2 ASN B 116       7.210  35.793 -24.521  1.00157.70           N
ATOM   2855  C   ASN B 116       8.822  33.820 -26.451  1.00157.70           C
ATOM   2856  O   ASN B 116       9.694  34.077 -25.633  1.00157.70           O
ATOM   2857  H   ASN B 116       7.590  34.365 -29.307  1.00  0.00           H
ATOM   2858  HA  ASN B 116       9.288  35.089 -27.982  1.00  0.00           H
ATOM   2859  HB2 ASN B 116       9.057  36.456 -26.026  1.00  0.00           H
ATOM   2860  HB3 ASN B 116       8.056  37.121 -27.311  1.00  0.00           H
ATOM   2861 HD21 ASN B 116       8.087  35.367 -24.263  1.00  0.00           H
ATOM   2862 HD22 ASN B 116       6.438  35.858 -23.880  1.00  0.00           H
ATOM   2863  N   VAL B 117       8.409  32.589 -26.702  1.00 65.63           N
ATOM   2864  CA  VAL B 117       8.793  31.370 -25.991  1.00 65.63           C
ATOM   2865  CB  VAL B 117       7.562  30.456 -25.928  1.00 65.63           C
ATOM   2866  CG1 VAL B 117       7.765  29.060 -25.336  1.00 65.63           C
ATOM   2867  CG2 VAL B 117       6.467  31.138 -25.121  1.00 65.63           C
ATOM   2868  C   VAL B 117       9.915  30.689 -26.753  1.00 65.63           C
ATOM   2869  O   VAL B 117       9.796  30.498 -27.961  1.00 65.63           O
ATOM   2870  H   VAL B 117       7.732  32.458 -27.448  1.00  0.00           H
ATOM   2871  HA  VAL B 117       9.126  31.608 -24.983  1.00  0.00           H
ATOM   2872  HB  VAL B 117       7.190  30.304 -26.938  1.00  0.00           H
ATOM   2873 HG11 VAL B 117       7.104  28.355 -25.830  1.00  0.00           H
ATOM   2874 HG12 VAL B 117       8.780  28.730 -25.502  1.00  0.00           H
ATOM   2875 HG13 VAL B 117       7.568  29.057 -24.264  1.00  0.00           H
ATOM   2876 HG21 VAL B 117       5.592  30.509 -25.177  1.00  0.00           H
ATOM   2877 HG22 VAL B 117       6.795  31.298 -24.093  1.00  0.00           H
ATOM   2878 HG23 VAL B 117       6.196  32.097 -25.551  1.00  0.00           H
ATOM   2879  N   LEU B 118      10.940  30.193 -26.064  1.00114.85           N
ATOM   2880  CA  LEU B 118      11.936  29.339 -26.706  1.00114.85           C
ATOM   2881  CB  LEU B 118      13.093  29.009 -25.760  1.00114.85           C
ATOM   2882  CG  LEU B 118      14.330  28.294 -26.286  1.00114.85           C
ATOM   2883  CD1 LEU B 118      14.185  26.870 -26.755  1.00114.85           C
ATOM   2884  CD2 LEU B 118      14.970  29.133 -27.366  1.00114.85           C
ATOM   2885  C   LEU B 118      11.261  28.070 -27.177  1.00114.85           C
ATOM   2886  O   LEU B 118      10.585  27.401 -26.414  1.00114.85           O
ATOM   2887  H   LEU B 118      10.872  30.194 -25.050  1.00  0.00           H
ATOM   2888  HA  LEU B 118      12.327  29.874 -27.567  1.00  0.00           H
ATOM   2889  HB2 LEU B 118      13.487  29.941 -25.391  1.00  0.00           H
ATOM   2890  HB3 LEU B 118      12.702  28.424 -24.948  1.00  0.00           H
ATOM   2891  HG  LEU B 118      15.041  28.229 -25.481  1.00  0.00           H
ATOM   2892 HD11 LEU B 118      14.846  26.244 -26.156  1.00  0.00           H
ATOM   2893 HD12 LEU B 118      13.184  26.490 -26.650  1.00  0.00           H
ATOM   2894 HD13 LEU B 118      14.438  26.826 -27.809  1.00  0.00           H
ATOM   2895 HD21 LEU B 118      14.340  29.168 -28.239  1.00  0.00           H
ATOM   2896 HD22 LEU B 118      15.111  30.144 -26.987  1.00  0.00           H
ATOM   2897 HD23 LEU B 118      15.919  28.688 -27.638  1.00  0.00           H
ATOM   2898  N   VAL B 119      11.709  27.580 -28.308  1.00 58.90           N
ATOM   2899  CA  VAL B 119      11.369  26.314 -28.892  1.00 58.90           C
ATOM   2900  CB  VAL B 119      10.459  26.534 -30.080  1.00 58.90           C
ATOM   2901  CG1 VAL B 119      10.088  25.222 -30.741  1.00 58.90           C
ATOM   2902  CG2 VAL B 119       9.207  27.323 -29.749  1.00 58.90           C
ATOM   2903  C   VAL B 119      12.640  25.584 -29.310  1.00 58.90           C
ATOM   2904  O   VAL B 119      13.381  26.078 -30.154  1.00 58.90           O
ATOM   2905  H   VAL B 119      12.354  28.156 -28.824  1.00  0.00           H
ATOM   2906  HA  VAL B 119      10.801  25.771 -28.170  1.00  0.00           H
ATOM   2907  HB  VAL B 119      11.020  27.114 -30.796  1.00  0.00           H
ATOM   2908 HG11 VAL B 119       9.391  25.428 -31.552  1.00  0.00           H
ATOM   2909 HG12 VAL B 119       9.625  24.552 -30.012  1.00  0.00           H
ATOM   2910 HG13 VAL B 119      11.004  24.797 -31.136  1.00  0.00           H
ATOM   2911 HG21 VAL B 119       9.105  27.552 -28.691  1.00  0.00           H
ATOM   2912 HG22 VAL B 119       8.323  26.787 -30.076  1.00  0.00           H
ATOM   2913 HG23 VAL B 119       9.299  28.253 -30.304  1.00  0.00           H
ATOM   2914  N   ILE B 120      12.804  24.334 -28.893  1.00 97.59           N
ATOM   2915  CA  ILE B 120      13.794  23.410 -29.468  1.00 97.59           C
ATOM   2916  CB  ILE B 120      14.796  22.935 -28.419  1.00 97.59           C
ATOM   2917  CG1 ILE B 120      15.701  24.044 -27.974  1.00 97.59           C
ATOM   2918  CG2 ILE B 120      15.525  21.621 -28.730  1.00 97.59           C
ATOM   2919  CD1 ILE B 120      16.741  24.447 -28.965  1.00 97.59           C
ATOM   2920  C   ILE B 120      13.064  22.238 -30.058  1.00 97.59           C
ATOM   2921  O   ILE B 120      12.431  21.472 -29.345  1.00 97.59           O
ATOM   2922  H   ILE B 120      12.145  23.988 -28.203  1.00  0.00           H
ATOM   2923  HA  ILE B 120      14.348  23.899 -30.262  1.00  0.00           H
ATOM   2924  HB  ILE B 120      14.249  22.778 -27.534  1.00  0.00           H
ATOM   2925 HG12 ILE B 120      15.083  24.882 -27.769  1.00  0.00           H
ATOM   2926 HG13 ILE B 120      16.168  23.777 -27.050  1.00  0.00           H
ATOM   2927 HG21 ILE B 120      16.365  21.506 -28.047  1.00  0.00           H
ATOM   2928 HG22 ILE B 120      15.878  21.627 -29.761  1.00  0.00           H
ATOM   2929 HG23 ILE B 120      14.853  20.778 -28.576  1.00  0.00           H
ATOM   2930 HD11 ILE B 120      16.273  25.090 -29.686  1.00  0.00           H
ATOM   2931 HD12 ILE B 120      17.524  24.962 -28.414  1.00  0.00           H
ATOM   2932 HD13 ILE B 120      17.118  23.581 -29.491  1.00  0.00           H
ATOM   2933  N   LYS B 121      13.219  21.987 -31.339  1.00108.03           N
ATOM   2934  CA  LYS B 121      12.582  20.835 -31.971  1.00108.03           C
ATOM   2935  CB  LYS B 121      11.322  21.246 -32.743  1.00108.03           C
ATOM   2936  CG  LYS B 121      10.267  22.027 -31.942  1.00108.03           C
ATOM   2937  CD  LYS B 121       9.161  22.663 -32.792  1.00108.03           C
ATOM   2938  CE  LYS B 121       9.678  23.337 -34.069  1.00108.03           C
ATOM   2939  NZ  LYS B 121      10.639  24.437 -33.783  1.00108.03           N
ATOM   2940  C   LYS B 121      13.566  20.187 -32.900  1.00108.03           C
ATOM   2941  O   LYS B 121      14.522  20.821 -33.320  1.00108.03           O
ATOM   2942  H   LYS B 121      13.911  22.524 -31.861  1.00  0.00           H
ATOM   2943  HA  LYS B 121      12.335  20.079 -31.230  1.00  0.00           H
ATOM   2944  HB2 LYS B 121      11.686  21.854 -33.568  1.00  0.00           H
ATOM   2945  HB3 LYS B 121      10.843  20.356 -33.154  1.00  0.00           H
ATOM   2946  HG2 LYS B 121       9.773  21.380 -31.242  1.00  0.00           H
ATOM   2947  HG3 LYS B 121      10.761  22.780 -31.350  1.00  0.00           H
ATOM   2948  HD2 LYS B 121       8.459  21.877 -33.075  1.00  0.00           H
ATOM   2949  HD3 LYS B 121       8.606  23.381 -32.186  1.00  0.00           H
ATOM   2950  HE2 LYS B 121       8.824  23.713 -34.639  1.00  0.00           H
ATOM   2951  HE3 LYS B 121      10.159  22.560 -34.672  1.00  0.00           H
ATOM   2952  HZ1 LYS B 121      11.127  24.710 -34.619  1.00  0.00           H
ATOM   2953  HZ2 LYS B 121      10.153  25.252 -33.416  1.00  0.00           H
ATOM   2954  HZ3 LYS B 121      11.324  24.154 -33.091  1.00  0.00           H
ATOM   2955  N   GLY B 122      13.179  19.017 -33.348  1.00 23.86           N
ATOM   2956  CA  GLY B 122      13.872  18.300 -34.384  1.00 23.86           C
ATOM   2957  C   GLY B 122      13.325  16.897 -34.474  1.00 23.86           C
ATOM   2958  O   GLY B 122      12.396  16.515 -33.749  1.00 23.86           O
ATOM   2959  H   GLY B 122      12.383  18.559 -32.923  1.00  0.00           H
ATOM   2960  HA2 GLY B 122      14.936  18.258 -34.153  1.00  0.00           H
ATOM   2961  HA3 GLY B 122      13.740  18.802 -35.341  1.00  0.00           H
ATOM   2962  N   GLU B 123      14.008  16.093 -35.264  1.00 75.11           N
ATOM   2963  CA  GLU B 123      13.710  14.681 -35.438  1.00 75.11           C
ATOM   2964  CB  GLU B 123      13.065  14.424 -36.799  1.00 75.11           C
ATOM   2965  CG  GLU B 123      11.673  15.048 -36.927  1.00 75.11           C
ATOM   2966  CD  GLU B 123      11.168  15.065 -38.374  1.00 75.11           C
ATOM   2967  OE1 GLU B 123      11.450  14.074 -39.086  1.00 75.11           O
ATOM   2968  OE2 GLU B 123      10.231  15.861 -38.604  1.00 75.11           O
ATOM   2969  C   GLU B 123      14.982  13.878 -35.329  1.00 75.11           C
ATOM   2970  O   GLU B 123      16.022  14.306 -35.803  1.00 75.11           O
ATOM   2971  H   GLU B 123      14.797  16.469 -35.782  1.00  0.00           H
ATOM   2972  HA  GLU B 123      13.049  14.337 -34.651  1.00  0.00           H
ATOM   2973  HB2 GLU B 123      12.977  13.346 -36.935  1.00  0.00           H
ATOM   2974  HB3 GLU B 123      13.721  14.828 -37.571  1.00  0.00           H
ATOM   2975  HG2 GLU B 123      11.680  16.070 -36.541  1.00  0.00           H
ATOM   2976  HG3 GLU B 123      10.989  14.459 -36.319  1.00  0.00           H
ATOM   2977  N   GLN B 124      14.898  12.696 -34.726  1.00 71.37           N
ATOM   2978  CA  GLN B 124      15.981  11.732 -34.862  1.00 71.37           C
ATOM   2979  CB  GLN B 124      16.111  10.872 -33.596  1.00 71.37           C
ATOM   2980  CG  GLN B 124      16.506  11.589 -32.290  1.00 71.37           C
ATOM   2981  CD  GLN B 124      16.642  10.612 -31.130  1.00 71.37           C
ATOM   2982  OE1 GLN B 124      15.982  10.732 -30.110  1.00 71.37           O
ATOM   2983  NE2 GLN B 124      17.336   9.513 -31.332  1.00 71.37           N
ATOM   2984  C   GLN B 124      15.845  10.947 -36.170  1.00 71.37           C
ATOM   2985  O   GLN B 124      14.757  10.510 -36.547  1.00 71.37           O
ATOM   2986  H   GLN B 124      13.986  12.366 -34.442  1.00  0.00           H
ATOM   2987  HA  GLN B 124      16.915  12.260 -34.989  1.00  0.00           H
ATOM   2988  HB2 GLN B 124      16.843  10.094 -33.814  1.00  0.00           H
ATOM   2989  HB3 GLN B 124      15.154  10.424 -33.372  1.00  0.00           H
ATOM   2990  HG2 GLN B 124      17.476  12.058 -32.397  1.00  0.00           H
ATOM   2991  HG3 GLN B 124      15.761  12.346 -32.041  1.00  0.00           H
ATOM   2992 HE21 GLN B 124      17.936   9.455 -32.140  1.00  0.00           H
ATOM   2993 HE22 GLN B 124      17.479   8.915 -30.540  1.00  0.00           H
ATOM   2994  N   LYS B 125      16.981  10.733 -36.836  1.00168.14           N
ATOM   2995  CA  LYS B 125      17.104   9.913 -38.044  1.00168.14           C
ATOM   2996  CB  LYS B 125      17.871  10.751 -39.098  1.00168.14           C
ATOM   2997  CG  LYS B 125      17.652  10.265 -40.546  1.00168.14           C
ATOM   2998  CD  LYS B 125      17.959  11.316 -41.623  1.00168.14           C
ATOM   2999  CE  LYS B 125      19.449  11.394 -41.983  1.00168.14           C
ATOM   3000  NZ  LYS B 125      20.177  12.397 -41.161  1.00168.14           N
ATOM   3001  C   LYS B 125      17.691   8.539 -37.681  1.00168.14           C
ATOM   3002  O   LYS B 125      17.463   8.028 -36.582  1.00168.14           O
ATOM   3003  H   LYS B 125      17.818  11.180 -36.481  1.00  0.00           H
ATOM   3004  HA  LYS B 125      16.103   9.728 -38.433  1.00  0.00           H
ATOM   3005  HB2 LYS B 125      17.491  11.775 -39.041  1.00  0.00           H
ATOM   3006  HB3 LYS B 125      18.936  10.776 -38.858  1.00  0.00           H
ATOM   3007  HG2 LYS B 125      16.607   9.975 -40.656  1.00  0.00           H
ATOM   3008  HG3 LYS B 125      18.267   9.389 -40.750  1.00  0.00           H
ATOM   3009  HD2 LYS B 125      17.416  11.021 -42.523  1.00  0.00           H
ATOM   3010  HD3 LYS B 125      17.580  12.297 -41.323  1.00  0.00           H
ATOM   3011  HE2 LYS B 125      19.523  11.661 -43.042  1.00  0.00           H
ATOM   3012  HE3 LYS B 125      19.894  10.398 -41.871  1.00  0.00           H
ATOM   3013  HZ1 LYS B 125      21.148  12.450 -41.441  1.00  0.00           H
ATOM   3014  HZ2 LYS B 125      19.762  13.321 -41.249  1.00  0.00           H
ATOM   3015  HZ3 LYS B 125      20.141  12.169 -40.176  1.00  0.00           H
ATOM   3016  N   LYS B 126      18.153   7.814 -38.695  1.00255.25           N
ATOM   3017  CA  LYS B 126      18.923   6.569 -38.581  1.00255.25           C
ATOM   3018  CB  LYS B 126      18.383   5.526 -39.581  1.00255.25           C
ATOM   3019  CG  LYS B 126      16.852   5.353 -39.555  1.00255.25           C
ATOM   3020  CD  LYS B 126      16.322   4.965 -38.168  1.00255.25           C
ATOM   3021  CE  LYS B 126      14.794   4.981 -38.151  1.00255.25           C
ATOM   3022  NZ  LYS B 126      14.290   4.614 -36.807  1.00255.25           N
ATOM   3023  C   LYS B 126      20.404   6.878 -38.821  1.00255.25           C
ATOM   3024  O   LYS B 126      20.714   7.908 -39.420  1.00255.25           O
ATOM   3025  H   LYS B 126      18.280   8.313 -39.557  1.00  0.00           H
ATOM   3026  HA  LYS B 126      18.853   6.177 -37.565  1.00  0.00           H
ATOM   3027  HB2 LYS B 126      18.853   4.562 -39.375  1.00  0.00           H
ATOM   3028  HB3 LYS B 126      18.674   5.825 -40.590  1.00  0.00           H
ATOM   3029  HG2 LYS B 126      16.377   6.280 -39.879  1.00  0.00           H
ATOM   3030  HG3 LYS B 126      16.575   4.576 -40.271  1.00  0.00           H
ATOM   3031  HD2 LYS B 126      16.695   3.971 -37.913  1.00  0.00           H
ATOM   3032  HD3 LYS B 126      16.675   5.676 -37.422  1.00  0.00           H
ATOM   3033  HE2 LYS B 126      14.453   5.988 -38.417  1.00  0.00           H
ATOM   3034  HE3 LYS B 126      14.422   4.285 -38.910  1.00  0.00           H
ATOM   3035  HZ1 LYS B 126      13.278   4.632 -36.788  1.00  0.00           H
ATOM   3036  HZ2 LYS B 126      14.614   3.688 -36.559  1.00  0.00           H
ATOM   3037  HZ3 LYS B 126      14.642   5.271 -36.121  1.00  0.00           H
ATOM   3038  N   GLU B 127      21.257   5.928 -38.470  1.00222.71           N
ATOM   3039  CA  GLU B 127      22.709   5.953 -38.679  1.00222.71           C
ATOM   3040  CB  GLU B 127      23.425   6.361 -37.368  1.00222.71           C
ATOM   3041  CG  GLU B 127      23.349   7.861 -37.069  1.00222.71           C
ATOM   3042  CD  GLU B 127      24.369   8.286 -35.988  1.00222.71           C
ATOM   3043  OE1 GLU B 127      24.436   7.588 -34.942  1.00222.71           O
ATOM   3044  OE2 GLU B 127      24.791   9.469 -36.059  1.00222.71           O
ATOM   3045  C   GLU B 127      23.176   4.578 -39.181  1.00222.71           C
ATOM   3046  O   GLU B 127      22.358   3.757 -39.614  1.00222.71           O
ATOM   3047  H   GLU B 127      20.896   5.040 -38.161  1.00  0.00           H
ATOM   3048  HA  GLU B 127      22.972   6.665 -39.463  1.00  0.00           H
ATOM   3049  HB2 GLU B 127      23.011   5.792 -36.533  1.00  0.00           H
ATOM   3050  HB3 GLU B 127      24.485   6.126 -37.442  1.00  0.00           H
ATOM   3051  HG2 GLU B 127      23.543   8.404 -37.998  1.00  0.00           H
ATOM   3052  HG3 GLU B 127      22.339   8.109 -36.738  1.00  0.00           H
ATOM   3053  N   ASP B 128      24.488   4.369 -39.162  1.00134.19           N
ATOM   3054  CA  ASP B 128      25.158   3.122 -39.483  1.00134.19           C
ATOM   3055  CB  ASP B 128      26.674   3.300 -39.259  1.00134.19           C
ATOM   3056  CG  ASP B 128      27.291   4.326 -40.231  1.00134.19           C
ATOM   3057  OD1 ASP B 128      26.679   4.554 -41.302  1.00134.19           O
ATOM   3058  OD2 ASP B 128      28.404   4.819 -39.954  1.00134.19           O
ATOM   3059  C   ASP B 128      24.574   1.949 -38.688  1.00134.19           C
ATOM   3060  O   ASP B 128      24.256   2.043 -37.508  1.00134.19           O
ATOM   3061  H   ASP B 128      25.079   5.084 -38.759  1.00  0.00           H
ATOM   3062  HA  ASP B 128      25.003   2.915 -40.540  1.00  0.00           H
ATOM   3063  HB2 ASP B 128      26.846   3.616 -38.228  1.00  0.00           H
ATOM   3064  HB3 ASP B 128      27.170   2.339 -39.399  1.00  0.00           H
ATOM   3065  N   SER B 129      24.421   0.809 -39.358  1.00 66.98           N
ATOM   3066  CA  SER B 129      24.016  -0.446 -38.710  1.00 66.98           C
ATOM   3067  CB  SER B 129      23.630  -1.438 -39.802  1.00 66.98           C
ATOM   3068  OG  SER B 129      22.859  -2.521 -39.316  1.00 66.98           O
ATOM   3069  C   SER B 129      25.131  -1.027 -37.827  1.00 66.98           C
ATOM   3070  O   SER B 129      24.844  -1.751 -36.874  1.00 66.98           O
ATOM   3071  H   SER B 129      24.687   0.802 -40.328  1.00  0.00           H
ATOM   3072  HA  SER B 129      23.150  -0.256 -38.072  1.00  0.00           H
ATOM   3073  HB2 SER B 129      23.039  -0.924 -40.559  1.00  0.00           H
ATOM   3074  HB3 SER B 129      24.545  -1.816 -40.261  1.00  0.00           H
ATOM   3075  HG  SER B 129      23.201  -3.328 -39.710  1.00  0.00           H
ATOM   3076  N   ASP B 130      26.380  -0.614 -38.090  1.00 75.76           N
ATOM   3077  CA  ASP B 130      27.520  -0.817 -37.187  1.00 75.76           C
ATOM   3078  CB  ASP B 130      28.795  -0.233 -37.834  1.00 75.76           C
ATOM   3079  CG  ASP B 130      30.106  -0.663 -37.155  1.00 75.76           C
ATOM   3080  OD1 ASP B 130      30.041  -1.470 -36.206  1.00 75.76           O
ATOM   3081  OD2 ASP B 130      31.158  -0.159 -37.611  1.00 75.76           O
ATOM   3082  C   ASP B 130      27.266  -0.140 -35.826  1.00 75.76           C
ATOM   3083  O   ASP B 130      27.633  -0.658 -34.789  1.00 75.76           O
ATOM   3084  H   ASP B 130      26.519   0.058 -38.826  1.00  0.00           H
ATOM   3085  HA  ASP B 130      27.669  -1.886 -37.028  1.00  0.00           H
ATOM   3086  HB2 ASP B 130      28.841  -0.536 -38.882  1.00  0.00           H
ATOM   3087  HB3 ASP B 130      28.735   0.856 -37.804  1.00  0.00           H
ATOM   3088  N   ASP B 131      26.403   0.876 -35.754  1.00 47.85           N
ATOM   3089  CA  ASP B 131      26.176   1.654 -34.540  1.00 47.85           C
ATOM   3090  CB  ASP B 131      25.999   3.092 -34.945  1.00 47.85           C
ATOM   3091  CG  ASP B 131      27.267   3.830 -35.387  1.00 47.85           C
ATOM   3092  OD1 ASP B 131      28.277   3.498 -34.719  1.00 47.85           O
ATOM   3093  OD2 ASP B 131      27.042   5.042 -35.611  1.00 47.85           O
ATOM   3094  C   ASP B 131      24.975   1.297 -33.626  1.00 47.85           C
ATOM   3095  O   ASP B 131      23.892   0.882 -34.041  1.00 47.85           O
ATOM   3096  H   ASP B 131      26.075   1.274 -36.621  1.00  0.00           H
ATOM   3097  HA  ASP B 131      27.083   1.574 -33.937  1.00  0.00           H
ATOM   3098  HB2 ASP B 131      25.198   3.212 -35.662  1.00  0.00           H
ATOM   3099  HB3 ASP B 131      25.623   3.539 -34.054  1.00  0.00           H
ATOM   3100  N   SER B 132      25.172   1.409 -32.300  1.00 38.37           N
ATOM   3101  CA  SER B 132      24.334   0.797 -31.229  1.00 38.37           C
ATOM   3102  CB  SER B 132      25.129  -0.049 -30.173  1.00 38.37           C
ATOM   3103  OG  SER B 132      25.221  -1.231 -29.422  1.00 38.37           O
ATOM   3104  C   SER B 132      23.791   1.936 -30.466  1.00 38.37           C
ATOM   3105  O   SER B 132      24.561   2.823 -30.110  1.00 38.37           O
ATOM   3106  H   SER B 132      26.047   1.828 -32.020  1.00  0.00           H
ATOM   3107  HA  SER B 132      23.489   0.258 -31.662  1.00  0.00           H
ATOM   3108  HB2 SER B 132      26.076  -0.214 -30.639  1.00  0.00           H
ATOM   3109  HB3 SER B 132      24.301  -0.720 -30.405  1.00  0.00           H
ATOM   3110  HG  SER B 132      25.687  -1.929 -29.935  1.00  0.00           H
ATOM   3111  N   TRP B 133      22.592   1.727 -29.954  1.00 82.44           N
ATOM   3112  CA  TRP B 133      22.050   2.616 -28.965  1.00 82.44           C
ATOM   3113  CB  TRP B 133      21.303   3.692 -29.717  1.00 82.44           C
ATOM   3114  CG  TRP B 133      22.139   4.463 -30.675  1.00 82.44           C
ATOM   3115  CD2 TRP B 133      23.204   5.341 -30.296  1.00 82.44           C
ATOM   3116  CD1 TRP B 133      22.222   4.403 -32.024  1.00 82.44           C
ATOM   3117  NE1 TRP B 133      22.963   5.495 -32.457  1.00 82.44           N
ATOM   3118  CE2 TRP B 133      23.525   6.168 -31.397  1.00 82.44           C
ATOM   3119  CE3 TRP B 133      23.893   5.530 -29.103  1.00 82.44           C
ATOM   3120  CZ2 TRP B 133      24.407   7.256 -31.295  1.00 82.44           C
ATOM   3121  CZ3 TRP B 133      24.622   6.695 -28.998  1.00 82.44           C
ATOM   3122  CH2 TRP B 133      24.973   7.514 -30.057  1.00 82.44           C
ATOM   3123  C   TRP B 133      21.123   1.924 -27.995  1.00 82.44           C
ATOM   3124  O   TRP B 133      20.238   1.170 -28.400  1.00 82.44           O
ATOM   3125  H   TRP B 133      22.090   0.880 -30.178  1.00  0.00           H
ATOM   3126  HA  TRP B 133      22.875   3.042 -28.394  1.00  0.00           H
ATOM   3127  HB2 TRP B 133      20.461   3.249 -30.245  1.00  0.00           H
ATOM   3128  HB3 TRP B 133      20.932   4.394 -28.970  1.00  0.00           H
ATOM   3129  HD1 TRP B 133      21.704   3.697 -32.661  1.00  0.00           H
ATOM   3130  HE3 TRP B 133      23.640   4.986 -28.204  1.00  0.00           H
ATOM   3131  HZ2 TRP B 133      24.695   7.842 -32.153  1.00  0.00           H
ATOM   3132  HZ3 TRP B 133      24.281   7.259 -28.196  1.00  0.00           H
ATOM   3133  HH2 TRP B 133      25.525   8.419 -29.853  1.00  0.00           H
ATOM   3134  HE1 TRP B 133      23.152   5.730 -33.433  1.00  0.00           H
ATOM   3135  N   SER B 134      21.392   2.106 -26.699  1.00104.98           N
ATOM   3136  CA  SER B 134      20.502   1.622 -25.648  1.00104.98           C
ATOM   3137  CB  SER B 134      21.149   0.797 -24.533  1.00104.98           C
ATOM   3138  OG  SER B 134      21.045  -0.601 -24.758  1.00104.98           O
ATOM   3139  C   SER B 134      19.923   2.857 -25.034  1.00104.98           C
ATOM   3140  O   SER B 134      20.638   3.759 -24.617  1.00104.98           O
ATOM   3141  H   SER B 134      22.107   2.779 -26.451  1.00  0.00           H
ATOM   3142  HA  SER B 134      19.696   1.033 -26.087  1.00  0.00           H
ATOM   3143  HB2 SER B 134      20.596   0.975 -23.613  1.00  0.00           H
ATOM   3144  HB3 SER B 134      22.184   1.099 -24.380  1.00  0.00           H
ATOM   3145  HG  SER B 134      21.728  -1.061 -24.240  1.00  0.00           H
ATOM   3146  N   GLY B 135      18.629   2.822 -24.801  1.00 68.14           N
ATOM   3147  CA  GLY B 135      17.933   4.018 -24.389  1.00 68.14           C
ATOM   3148  C   GLY B 135      16.617   4.110 -25.116  1.00 68.14           C
ATOM   3149  O   GLY B 135      15.999   3.099 -25.450  1.00 68.14           O
ATOM   3150  H   GLY B 135      18.093   2.090 -25.249  1.00  0.00           H
ATOM   3151  HA2 GLY B 135      17.750   3.988 -23.319  1.00  0.00           H
ATOM   3152  HA3 GLY B 135      18.529   4.901 -24.635  1.00  0.00           H
ATOM   3153  N   ARG B 136      16.095   5.331 -25.149  1.00125.29           N
ATOM   3154  CA  ARG B 136      14.860   5.599 -25.872  1.00125.29           C
ATOM   3155  CB  ARG B 136      14.309   6.967 -25.474  1.00125.29           C
ATOM   3156  CG  ARG B 136      13.714   6.894 -24.062  1.00125.29           C
ATOM   3157  CD  ARG B 136      13.021   8.215 -23.736  1.00125.29           C
ATOM   3158  NE  ARG B 136      12.324   8.155 -22.436  1.00125.29           N
ATOM   3159  CZ  ARG B 136      12.122   9.161 -21.604  1.00125.29           C
ATOM   3160  NH1 ARG B 136      12.568  10.359 -21.858  1.00125.29           N
ATOM   3161  NH2 ARG B 136      11.459   8.990 -20.496  1.00125.29           N
ATOM   3162  C   ARG B 136      15.057   5.468 -27.380  1.00125.29           C
ATOM   3163  O   ARG B 136      16.171   5.450 -27.886  1.00125.29           O
ATOM   3164  H   ARG B 136      16.715   6.100 -24.939  1.00  0.00           H
ATOM   3165  HA  ARG B 136      14.141   4.822 -25.608  1.00  0.00           H
ATOM   3166  HB2 ARG B 136      13.524   7.253 -26.176  1.00  0.00           H
ATOM   3167  HB3 ARG B 136      15.105   7.714 -25.516  1.00  0.00           H
ATOM   3168  HG2 ARG B 136      12.985   6.082 -24.018  1.00  0.00           H
ATOM   3169  HG3 ARG B 136      14.504   6.704 -23.333  1.00  0.00           H
ATOM   3170  HD2 ARG B 136      12.294   8.431 -24.523  1.00  0.00           H
ATOM   3171  HD3 ARG B 136      13.781   8.998 -23.740  1.00  0.00           H
ATOM   3172  HE  ARG B 136      11.925   7.266 -22.183  1.00  0.00           H
ATOM   3173 HH11 ARG B 136      13.051  10.507 -22.725  1.00  0.00           H
ATOM   3174 HH12 ARG B 136      12.372  11.116 -21.228  1.00  0.00           H
ATOM   3175 HH21 ARG B 136      11.068   8.093 -20.267  1.00  0.00           H
ATOM   3176 HH22 ARG B 136      11.296   9.765 -19.876  1.00  0.00           H
ATOM   3177  N   SER B 137      13.929   5.277 -28.051  1.00102.83           N
ATOM   3178  CA  SER B 137      13.866   5.198 -29.502  1.00102.83           C
ATOM   3179  CB  SER B 137      12.587   4.451 -29.897  1.00102.83           C
ATOM   3180  OG  SER B 137      12.644   4.013 -31.242  1.00102.83           O
ATOM   3181  C   SER B 137      13.943   6.591 -30.141  1.00102.83           C
ATOM   3182  O   SER B 137      14.048   7.612 -29.462  1.00102.83           O
ATOM   3183  H   SER B 137      13.070   5.409 -27.552  1.00  0.00           H
ATOM   3184  HA  SER B 137      14.723   4.624 -29.861  1.00  0.00           H
ATOM   3185  HB2 SER B 137      12.470   3.579 -29.253  1.00  0.00           H
ATOM   3186  HB3 SER B 137      11.728   5.112 -29.760  1.00  0.00           H
ATOM   3187  HG  SER B 137      12.478   3.065 -31.269  1.00  0.00           H
ATOM   3188  N   VAL B 138      13.742   6.596 -31.449  1.00 78.88           N
ATOM   3189  CA  VAL B 138      13.713   7.732 -32.359  1.00 78.88           C
ATOM   3190  CB  VAL B 138      14.270   7.245 -33.707  1.00 78.88           C
ATOM   3191  CG1 VAL B 138      14.006   8.193 -34.873  1.00 78.88           C
ATOM   3192  CG2 VAL B 138      15.764   6.936 -33.561  1.00 78.88           C
ATOM   3193  C   VAL B 138      12.285   8.236 -32.525  1.00 78.88           C
ATOM   3194  O   VAL B 138      11.367   7.434 -32.687  1.00 78.88           O
ATOM   3195  H   VAL B 138      13.423   5.714 -31.832  1.00  0.00           H
ATOM   3196  HA  VAL B 138      14.335   8.540 -31.967  1.00  0.00           H
ATOM   3197  HB  VAL B 138      13.773   6.310 -33.970  1.00  0.00           H
ATOM   3198 HG21 VAL B 138      16.199   6.657 -34.518  1.00  0.00           H
ATOM   3199 HG22 VAL B 138      15.910   6.113 -32.859  1.00  0.00           H
ATOM   3200 HG23 VAL B 138      16.291   7.809 -33.179  1.00  0.00           H
ATOM   3201 HG11 VAL B 138      14.711   8.023 -35.686  1.00  0.00           H
ATOM   3202 HG12 VAL B 138      12.987   8.082 -35.241  1.00  0.00           H
ATOM   3203 HG13 VAL B 138      14.097   9.218 -34.555  1.00  0.00           H
ATOM   3204  N   SER B 139      12.126   9.553 -32.622  1.00215.17           N
ATOM   3205  CA  SER B 139      10.926  10.228 -33.124  1.00215.17           C
ATOM   3206  CB  SER B 139       9.765  10.023 -32.136  1.00215.17           C
ATOM   3207  OG  SER B 139       8.549  10.521 -32.657  1.00215.17           O
ATOM   3208  C   SER B 139      11.241  11.715 -33.337  1.00215.17           C
ATOM   3209  O   SER B 139      12.365  12.155 -33.061  1.00215.17           O
ATOM   3210  H   SER B 139      12.945  10.143 -32.534  1.00  0.00           H
ATOM   3211  HA  SER B 139      10.646   9.805 -34.089  1.00  0.00           H
ATOM   3212  HB2 SER B 139       9.630   8.957 -31.959  1.00  0.00           H
ATOM   3213  HB3 SER B 139      10.000  10.505 -31.185  1.00  0.00           H
ATOM   3214  HG  SER B 139       7.818  10.075 -32.224  1.00  0.00           H
ATOM   3215  N   SER B 140      10.241  12.506 -33.727  1.00100.01           N
ATOM   3216  CA  SER B 140      10.298  13.938 -33.471  1.00100.01           C
ATOM   3217  CB  SER B 140       9.255  14.751 -34.241  1.00100.01           C
ATOM   3218  OG  SER B 140       8.011  14.783 -33.567  1.00100.01           O
ATOM   3219  C   SER B 140      10.196  14.247 -31.987  1.00100.01           C
ATOM   3220  O   SER B 140       9.828  13.439 -31.122  1.00100.01           O
ATOM   3221  H   SER B 140       9.324  12.085 -33.781  1.00  0.00           H
ATOM   3222  HA  SER B 140      11.267  14.294 -33.800  1.00  0.00           H
ATOM   3223  HB2 SER B 140       9.125  14.341 -35.240  1.00  0.00           H
ATOM   3224  HB3 SER B 140       9.629  15.774 -34.326  1.00  0.00           H
ATOM   3225  HG  SER B 140       7.414  15.312 -34.104  1.00  0.00           H
ATOM   3226  N   TYR B 141      10.616  15.458 -31.677  1.00113.72           N
ATOM   3227  CA  TYR B 141      10.765  15.932 -30.329  1.00113.72           C
ATOM   3228  CB  TYR B 141      12.149  15.358 -29.931  1.00113.72           C
ATOM   3229  CG  TYR B 141      13.334  16.174 -30.356  1.00113.72           C
ATOM   3230  CD1 TYR B 141      13.538  17.520 -29.964  1.00113.72           C
ATOM   3231  CD2 TYR B 141      14.168  15.568 -31.300  1.00113.72           C
ATOM   3232  CE1 TYR B 141      14.603  18.239 -30.505  1.00113.72           C
ATOM   3233  CE2 TYR B 141      15.148  16.330 -31.922  1.00113.72           C
ATOM   3234  CZ  TYR B 141      15.409  17.641 -31.480  1.00113.72           C
ATOM   3235  OH  TYR B 141      16.386  18.397 -32.014  1.00113.72           O
ATOM   3236  C   TYR B 141      10.584  17.472 -30.402  1.00113.72           C
ATOM   3237  O   TYR B 141      10.990  18.080 -31.390  1.00113.72           O
ATOM   3238  H   TYR B 141      11.085  15.993 -32.409  1.00  0.00           H
ATOM   3239  HA  TYR B 141       9.973  15.496 -29.722  1.00  0.00           H
ATOM   3240  HB2 TYR B 141      12.270  15.049 -28.917  1.00  0.00           H
ATOM   3241  HB3 TYR B 141      12.252  14.362 -30.367  1.00  0.00           H
ATOM   3242  HD1 TYR B 141      12.848  18.071 -29.347  1.00  0.00           H
ATOM   3243  HD2 TYR B 141      13.988  14.556 -31.641  1.00  0.00           H
ATOM   3244  HE1 TYR B 141      14.767  19.281 -30.279  1.00  0.00           H
ATOM   3245  HE2 TYR B 141      15.645  15.915 -32.782  1.00  0.00           H
ATOM   3246  HH  TYR B 141      17.198  17.891 -32.161  1.00  0.00           H
ATOM   3247  N   GLY B 142      10.026  18.147 -29.382  1.00 29.35           N
ATOM   3248  CA  GLY B 142       9.820  19.604 -29.520  1.00 29.35           C
ATOM   3249  C   GLY B 142       9.411  20.477 -28.312  1.00 29.35           C
ATOM   3250  O   GLY B 142       8.223  20.482 -28.002  1.00 29.35           O
ATOM   3251  H   GLY B 142       9.541  17.645 -28.657  1.00  0.00           H
ATOM   3252  HA2 GLY B 142      10.722  20.025 -29.928  1.00  0.00           H
ATOM   3253  HA3 GLY B 142       9.026  19.719 -30.259  1.00  0.00           H
ATOM   3254  N   THR B 143      10.368  21.197 -27.669  1.00123.86           N
ATOM   3255  CA  THR B 143      10.400  21.787 -26.284  1.00123.86           C
ATOM   3256  CB  THR B 143      11.618  21.478 -25.327  1.00123.86           C
ATOM   3257  OG1 THR B 143      11.778  22.273 -24.201  1.00123.86           O
ATOM   3258  CG2 THR B 143      12.944  21.495 -26.016  1.00123.86           C
ATOM   3259  C   THR B 143      10.144  23.251 -26.270  1.00123.86           C
ATOM   3260  O   THR B 143      10.617  23.898 -27.181  1.00123.86           O
ATOM   3261  H   THR B 143      11.171  21.415 -28.235  1.00  0.00           H
ATOM   3262  HA  THR B 143       9.542  21.374 -25.856  1.00  0.00           H
ATOM   3263  HB  THR B 143      11.524  20.516 -24.845  1.00  0.00           H
ATOM   3264  HG1 THR B 143      12.623  22.078 -23.774  1.00  0.00           H
ATOM   3265 HG21 THR B 143      12.759  21.545 -27.069  1.00  0.00           H
ATOM   3266 HG22 THR B 143      13.509  20.584 -25.837  1.00  0.00           H
ATOM   3267 HG23 THR B 143      13.500  22.380 -25.702  1.00  0.00           H
ATOM   3268  N   ARG B 144       9.408  23.735 -25.267  1.00139.88           N
ATOM   3269  CA  ARG B 144       8.848  25.075 -25.223  1.00139.88           C
ATOM   3270  CB  ARG B 144       7.358  24.999 -25.405  1.00139.88           C
ATOM   3271  CG  ARG B 144       6.903  24.256 -26.653  1.00139.88           C
ATOM   3272  CD  ARG B 144       5.416  24.570 -26.863  1.00139.88           C
ATOM   3273  NE  ARG B 144       5.164  26.026 -26.959  1.00139.88           N
ATOM   3274  CZ  ARG B 144       5.506  26.790 -27.978  1.00139.88           C
ATOM   3275  NH1 ARG B 144       6.028  26.246 -29.028  1.00139.88           N
ATOM   3276  NH2 ARG B 144       5.368  28.082 -27.959  1.00139.88           N
ATOM   3277  C   ARG B 144       9.037  25.774 -23.891  1.00139.88           C
ATOM   3278  O   ARG B 144       8.477  25.347 -22.894  1.00139.88           O
ATOM   3279  H   ARG B 144       9.073  23.081 -24.568  1.00  0.00           H
ATOM   3280  HA  ARG B 144       9.266  25.671 -26.022  1.00  0.00           H
ATOM   3281  HB2 ARG B 144       6.942  24.494 -24.546  1.00  0.00           H
ATOM   3282  HB3 ARG B 144       7.015  26.029 -25.390  1.00  0.00           H
ATOM   3283  HG2 ARG B 144       7.035  23.181 -26.503  1.00  0.00           H
ATOM   3284  HG3 ARG B 144       7.500  24.570 -27.508  1.00  0.00           H
ATOM   3285  HD2 ARG B 144       5.071  24.061 -27.762  1.00  0.00           H
ATOM   3286  HD3 ARG B 144       4.851  24.173 -26.024  1.00  0.00           H
ATOM   3287  HE  ARG B 144       4.857  26.493 -26.122  1.00  0.00           H
ATOM   3288 HH11 ARG B 144       6.128  25.258 -29.070  1.00  0.00           H
ATOM   3289 HH12 ARG B 144       6.072  26.767 -29.910  1.00  0.00           H
ATOM   3290 HH21 ARG B 144       4.969  28.561 -27.174  1.00  0.00           H
ATOM   3291 HH22 ARG B 144       5.613  28.613 -28.783  1.00  0.00           H
ATOM   3292  N   LEU B 145       9.761  26.870 -23.857  1.00 98.24           N
ATOM   3293  CA  LEU B 145      10.197  27.448 -22.609  1.00 98.24           C
ATOM   3294  CB  LEU B 145      11.696  27.326 -22.503  1.00 98.24           C
ATOM   3295  CG  LEU B 145      12.339  25.954 -22.781  1.00 98.24           C
ATOM   3296  CD1 LEU B 145      11.623  24.932 -21.980  1.00 98.24           C
ATOM   3297  CD2 LEU B 145      12.424  25.300 -24.144  1.00 98.24           C
ATOM   3298  C   LEU B 145       9.800  28.896 -22.484  1.00 98.24           C
ATOM   3299  O   LEU B 145       9.984  29.678 -23.419  1.00 98.24           O
ATOM   3300  H   LEU B 145      10.183  27.203 -24.713  1.00  0.00           H
ATOM   3301  HA  LEU B 145       9.753  26.917 -21.764  1.00  0.00           H
ATOM   3302  HB2 LEU B 145      12.181  28.087 -23.087  1.00  0.00           H
ATOM   3303  HB3 LEU B 145      11.894  27.623 -21.479  1.00  0.00           H
ATOM   3304  HG  LEU B 145      13.366  25.987 -22.473  1.00  0.00           H
ATOM   3305 HD11 LEU B 145      10.760  24.554 -22.494  1.00  0.00           H
ATOM   3306 HD12 LEU B 145      12.355  24.145 -21.809  1.00  0.00           H
ATOM   3307 HD13 LEU B 145      11.213  25.357 -21.072  1.00  0.00           H
ATOM   3308 HD21 LEU B 145      13.267  24.604 -24.140  1.00  0.00           H
ATOM   3309 HD22 LEU B 145      12.549  26.080 -24.852  1.00  0.00           H
ATOM   3310 HD23 LEU B 145      11.534  24.750 -24.405  1.00  0.00           H
ATOM   3311  N   GLN B 146       9.244  29.243 -21.333  1.00 59.63           N
ATOM   3312  CA  GLN B 146       8.817  30.606 -21.134  1.00 59.63           C
ATOM   3313  CB  GLN B 146       7.712  30.680 -20.094  1.00 59.63           C
ATOM   3314  CG  GLN B 146       7.235  32.141 -20.039  1.00 59.63           C
ATOM   3315  CD  GLN B 146       6.085  32.322 -19.072  1.00 59.63           C
ATOM   3316  OE1 GLN B 146       6.132  33.080 -18.123  1.00 59.63           O
ATOM   3317  NE2 GLN B 146       5.086  31.477 -19.151  1.00 59.63           N
ATOM   3318  C   GLN B 146       9.991  31.505 -20.783  1.00 59.63           C
ATOM   3319  O   GLN B 146      10.302  31.676 -19.606  1.00 59.63           O
ATOM   3320  H   GLN B 146       9.270  28.615 -20.544  1.00  0.00           H
ATOM   3321  HA  GLN B 146       8.395  30.959 -22.073  1.00  0.00           H
ATOM   3322  HB2 GLN B 146       8.087  30.364 -19.117  1.00  0.00           H
ATOM   3323  HB3 GLN B 146       6.904  30.017 -20.402  1.00  0.00           H
ATOM   3324  HG2 GLN B 146       8.044  32.803 -19.730  1.00  0.00           H
ATOM   3325  HG3 GLN B 146       6.914  32.443 -21.038  1.00  0.00           H
ATOM   3326 HE21 GLN B 146       5.098  30.754 -19.845  1.00  0.00           H
ATOM   3327 HE22 GLN B 146       4.371  31.574 -18.459  1.00  0.00           H
ATOM   3328  N   LEU B 147      10.347  32.326 -21.771  1.00 90.04           N
ATOM   3329  CA  LEU B 147      11.317  33.383 -21.569  1.00 90.04           C
ATOM   3330  CB  LEU B 147      11.902  33.919 -22.897  1.00 90.04           C
ATOM   3331  CG  LEU B 147      12.096  32.928 -24.057  1.00 90.04           C
ATOM   3332  CD1 LEU B 147      12.875  33.559 -25.214  1.00 90.04           C
ATOM   3333  CD2 LEU B 147      12.831  31.670 -23.669  1.00 90.04           C
ATOM   3334  C   LEU B 147      10.775  34.482 -20.658  1.00 90.04           C
ATOM   3335  O   LEU B 147       9.606  34.846 -20.821  1.00 90.04           O
ATOM   3336  H   LEU B 147       9.972  32.172 -22.691  1.00  0.00           H
ATOM   3337  HA  LEU B 147      12.096  32.919 -21.012  1.00  0.00           H
ATOM   3338  HB2 LEU B 147      11.260  34.722 -23.255  1.00  0.00           H
ATOM   3339  HB3 LEU B 147      12.873  34.347 -22.661  1.00  0.00           H
ATOM   3340  HG  LEU B 147      11.125  32.600 -24.409  1.00  0.00           H
ATOM   3341 HD11 LEU B 147      13.038  32.815 -25.989  1.00  0.00           H
ATOM   3342 HD12 LEU B 147      13.843  33.920 -24.859  1.00  0.00           H
ATOM   3343 HD13 LEU B 147      12.308  34.394 -25.619  1.00  0.00           H
ATOM   3344 HD21 LEU B 147      12.286  30.812 -24.024  1.00  0.00           H
ATOM   3345 HD22 LEU B 147      13.868  31.688 -24.000  1.00  0.00           H
ATOM   3346 HD23 LEU B 147      12.772  31.519 -22.613  1.00  0.00           H
ATOM   3347  N   PRO B 148      11.630  35.153 -19.853  1.00131.18           N
ATOM   3348  CA  PRO B 148      11.288  36.429 -19.271  1.00131.18           C
ATOM   3349  CD  PRO B 148      12.986  34.820 -19.467  1.00131.18           C
ATOM   3350  CB  PRO B 148      12.528  36.918 -18.507  1.00131.18           C
ATOM   3351  CG  PRO B 148      13.297  35.634 -18.224  1.00131.18           C
ATOM   3352  C   PRO B 148      10.911  37.387 -20.391  1.00131.18           C
ATOM   3353  O   PRO B 148      11.545  37.404 -21.447  1.00131.18           O
ATOM   3354  HA  PRO B 148      10.452  36.282 -18.588  1.00  0.00           H
ATOM   3355  HD2 PRO B 148      13.058  33.777 -19.212  1.00  0.00           H
ATOM   3356  HD3 PRO B 148      13.679  35.093 -20.262  1.00  0.00           H
ATOM   3357  HB2 PRO B 148      13.137  37.561 -19.145  1.00  0.00           H
ATOM   3358  HB3 PRO B 148      12.254  37.435 -17.589  1.00  0.00           H
ATOM   3359  HG2 PRO B 148      12.887  35.128 -17.347  1.00  0.00           H
ATOM   3360  HG3 PRO B 148      14.368  35.807 -18.112  1.00  0.00           H
ATOM   3361  N   ASP B 149       9.962  38.271 -20.119  1.00 77.31           N
ATOM   3362  CA  ASP B 149       9.500  39.209 -21.145  1.00 77.31           C
ATOM   3363  CB  ASP B 149       8.315  39.992 -20.565  1.00 77.31           C
ATOM   3364  CG  ASP B 149       7.439  40.614 -21.658  1.00 77.31           C
ATOM   3365  OD1 ASP B 149       7.576  40.199 -22.835  1.00 77.31           O
ATOM   3366  OD2 ASP B 149       6.770  41.613 -21.322  1.00 77.31           O
ATOM   3367  C   ASP B 149      10.633  40.156 -21.609  1.00 77.31           C
ATOM   3368  O   ASP B 149      10.889  40.352 -22.805  1.00 77.31           O
ATOM   3369  H   ASP B 149       9.444  38.188 -19.259  1.00  0.00           H
ATOM   3370  HA  ASP B 149       9.161  38.623 -22.000  1.00  0.00           H
ATOM   3371  HB2 ASP B 149       7.695  39.323 -19.962  1.00  0.00           H
ATOM   3372  HB3 ASP B 149       8.693  40.773 -19.900  1.00  0.00           H
ATOM   3373  N   ASN B 150      11.508  40.477 -20.646  1.00 70.86           N
ATOM   3374  CA  ASN B 150      12.756  41.219 -20.783  1.00 70.86           C
ATOM   3375  CB  ASN B 150      12.836  42.251 -19.649  1.00 70.86           C
ATOM   3376  CG  ASN B 150      12.867  41.642 -18.250  1.00 70.86           C
ATOM   3377  OD1 ASN B 150      12.730  40.454 -18.016  1.00 70.86           O
ATOM   3378  ND2 ASN B 150      12.968  42.474 -17.242  1.00 70.86           N
ATOM   3379  C   ASN B 150      13.989  40.299 -20.835  1.00 70.86           C
ATOM   3380  O   ASN B 150      14.960  40.470 -20.092  1.00 70.86           O
ATOM   3381  H   ASN B 150      11.339  40.057 -19.742  1.00  0.00           H
ATOM   3382  HA  ASN B 150      12.728  41.751 -21.736  1.00  0.00           H
ATOM   3383  HB2 ASN B 150      13.741  42.841 -19.786  1.00  0.00           H
ATOM   3384  HB3 ASN B 150      11.977  42.916 -19.720  1.00  0.00           H
ATOM   3385 HD21 ASN B 150      12.899  43.457 -17.408  1.00  0.00           H
ATOM   3386 HD22 ASN B 150      12.861  42.050 -16.338  1.00  0.00           H
ATOM   3387  N   CYS B 151      13.970  39.345 -21.757  1.00 90.30           N
ATOM   3388  CA  CYS B 151      15.153  38.591 -22.134  1.00 90.30           C
ATOM   3389  CB  CYS B 151      14.811  37.107 -22.213  1.00 90.30           C
ATOM   3390  SG  CYS B 151      13.756  36.746 -23.653  1.00 90.30           S
ATOM   3391  C   CYS B 151      15.687  39.124 -23.455  1.00 90.30           C
ATOM   3392  O   CYS B 151      14.904  39.498 -24.340  1.00 90.30           O
ATOM   3393  H   CYS B 151      13.171  39.303 -22.379  1.00  0.00           H
ATOM   3394  HA  CYS B 151      15.938  38.720 -21.389  1.00  0.00           H
ATOM   3395  HB2 CYS B 151      14.308  36.808 -21.295  1.00  0.00           H
ATOM   3396  HB3 CYS B 151      15.744  36.560 -22.298  1.00  0.00           H
ATOM   3397  HG  CYS B 151      14.164  37.790 -24.385  1.00  0.00           H
ATOM   3398  N   GLU B 152      16.985  38.963 -23.678  1.00154.22           N
ATOM   3399  CA  GLU B 152      17.530  39.262 -24.985  1.00154.22           C
ATOM   3400  CB  GLU B 152      19.000  39.636 -24.858  1.00154.22           C
ATOM   3401  CG  GLU B 152      19.424  40.325 -26.143  1.00154.22           C
ATOM   3402  CD  GLU B 152      18.749  41.676 -26.394  1.00154.22           C
ATOM   3403  OE1 GLU B 152      18.868  42.557 -25.520  1.00154.22           O
ATOM   3404  OE2 GLU B 152      18.037  41.761 -27.419  1.00154.22           O
ATOM   3405  C   GLU B 152      17.267  38.104 -25.957  1.00154.22           C
ATOM   3406  O   GLU B 152      18.096  37.214 -26.149  1.00154.22           O
ATOM   3407  H   GLU B 152      17.602  38.550 -22.984  1.00  0.00           H
ATOM   3408  HA  GLU B 152      17.012  40.142 -25.373  1.00  0.00           H
ATOM   3409  HB2 GLU B 152      19.162  40.307 -24.016  1.00  0.00           H
ATOM   3410  HB3 GLU B 152      19.593  38.735 -24.713  1.00  0.00           H
ATOM   3411  HG2 GLU B 152      19.201  39.660 -26.978  1.00  0.00           H
ATOM   3412  HG3 GLU B 152      20.495  40.482 -26.076  1.00  0.00           H
ATOM   3413  N   LYS B 153      16.094  38.133 -26.601  1.00 94.94           N
ATOM   3414  CA  LYS B 153      15.740  37.176 -27.663  1.00 94.94           C
ATOM   3415  CB  LYS B 153      14.380  37.491 -28.292  1.00 94.94           C
ATOM   3416  CG  LYS B 153      13.191  37.469 -27.331  1.00 94.94           C
ATOM   3417  CD  LYS B 153      11.967  38.001 -28.084  1.00 94.94           C
ATOM   3418  CE  LYS B 153      10.776  38.165 -27.135  1.00 94.94           C
ATOM   3419  NZ  LYS B 153      10.946  39.226 -26.099  1.00 94.94           N
ATOM   3420  C   LYS B 153      16.758  37.213 -28.801  1.00 94.94           C
ATOM   3421  O   LYS B 153      16.971  36.188 -29.424  1.00 94.94           O
ATOM   3422  H   LYS B 153      15.453  38.876 -26.349  1.00  0.00           H
ATOM   3423  HA  LYS B 153      15.745  36.163 -27.256  1.00  0.00           H
ATOM   3424  HB2 LYS B 153      14.196  36.760 -29.083  1.00  0.00           H
ATOM   3425  HB3 LYS B 153      14.444  38.477 -28.755  1.00  0.00           H
ATOM   3426  HG2 LYS B 153      13.008  36.447 -26.993  1.00  0.00           H
ATOM   3427  HG3 LYS B 153      13.396  38.106 -26.473  1.00  0.00           H
ATOM   3428  HD2 LYS B 153      11.714  37.282 -28.869  1.00  0.00           H
ATOM   3429  HD3 LYS B 153      12.196  38.954 -28.566  1.00  0.00           H
ATOM   3430  HE2 LYS B 153       9.887  38.386 -27.730  1.00  0.00           H
ATOM   3431  HE3 LYS B 153      10.647  37.201 -26.641  1.00  0.00           H
ATOM   3432  HZ1 LYS B 153      10.122  39.318 -25.506  1.00  0.00           H
ATOM   3433  HZ2 LYS B 153      11.129  40.133 -26.507  1.00  0.00           H
ATOM   3434  HZ3 LYS B 153      11.708  39.010 -25.465  1.00  0.00           H
ATOM   3435  N   ASP B 154      17.283  38.400 -29.114  1.00 87.81           N
ATOM   3436  CA  ASP B 154      18.233  38.636 -30.210  1.00 87.81           C
ATOM   3437  CB  ASP B 154      18.459  40.158 -30.295  1.00 87.81           C
ATOM   3438  CG  ASP B 154      19.229  40.637 -31.540  1.00 87.81           C
ATOM   3439  OD1 ASP B 154      19.040  40.013 -32.607  1.00 87.81           O
ATOM   3440  OD2 ASP B 154      20.112  41.530 -31.369  1.00 87.81           O
ATOM   3441  C   ASP B 154      19.579  37.934 -29.956  1.00 87.81           C
ATOM   3442  O   ASP B 154      20.201  37.383 -30.855  1.00 87.81           O
ATOM   3443  H   ASP B 154      17.023  39.200 -28.557  1.00  0.00           H
ATOM   3444  HA  ASP B 154      17.812  38.266 -31.147  1.00  0.00           H
ATOM   3445  HB2 ASP B 154      17.499  40.674 -30.248  1.00  0.00           H
ATOM   3446  HB3 ASP B 154      19.034  40.462 -29.427  1.00  0.00           H
ATOM   3447  N   LYS B 155      20.039  37.935 -28.698  1.00162.80           N
ATOM   3448  CA  LYS B 155      21.359  37.414 -28.305  1.00162.80           C
ATOM   3449  CB  LYS B 155      21.972  38.233 -27.161  1.00162.80           C
ATOM   3450  CG  LYS B 155      22.606  39.585 -27.478  1.00162.80           C
ATOM   3451  CD  LYS B 155      21.851  40.458 -28.476  1.00162.80           C
ATOM   3452  CE  LYS B 155      22.502  41.828 -28.551  1.00162.80           C
ATOM   3453  NZ  LYS B 155      22.853  42.090 -29.960  1.00162.80           N
ATOM   3454  C   LYS B 155      21.338  35.938 -27.919  1.00162.80           C
ATOM   3455  O   LYS B 155      22.373  35.424 -27.484  1.00162.80           O
ATOM   3456  H   LYS B 155      19.432  38.315 -27.983  1.00  0.00           H
ATOM   3457  HA  LYS B 155      22.021  37.470 -29.169  1.00  0.00           H
ATOM   3458  HB2 LYS B 155      21.249  38.314 -26.351  1.00  0.00           H
ATOM   3459  HB3 LYS B 155      22.824  37.675 -26.797  1.00  0.00           H
ATOM   3460  HG2 LYS B 155      22.741  40.118 -26.534  1.00  0.00           H
ATOM   3461  HG3 LYS B 155      23.597  39.392 -27.890  1.00  0.00           H
ATOM   3462  HD2 LYS B 155      20.822  40.608 -28.193  1.00  0.00           H
ATOM   3463  HD3 LYS B 155      21.845  39.963 -29.449  1.00  0.00           H
ATOM   3464  HE2 LYS B 155      21.787  42.572 -28.183  1.00  0.00           H
ATOM   3465  HE3 LYS B 155      23.379  41.848 -27.894  1.00  0.00           H
ATOM   3466  HZ1 LYS B 155      23.281  42.995 -30.064  1.00  0.00           H
ATOM   3467  HZ2 LYS B 155      21.999  42.032 -30.528  1.00  0.00           H
ATOM   3468  HZ3 LYS B 155      23.477  41.364 -30.284  1.00  0.00           H
ATOM   3469  N   ILE B 156      20.182  35.272 -27.977  1.00134.33           N
ATOM   3470  CA  ILE B 156      20.152  33.819 -27.841  1.00134.33           C
ATOM   3471  CB  ILE B 156      18.776  33.217 -28.166  1.00134.33           C
ATOM   3472  CG1 ILE B 156      18.821  31.694 -27.932  1.00134.33           C
ATOM   3473  CG2 ILE B 156      18.304  33.436 -29.606  1.00134.33           C
ATOM   3474  CD1 ILE B 156      17.444  31.050 -28.034  1.00134.33           C
ATOM   3475  C   ILE B 156      21.231  33.184 -28.713  1.00134.33           C
ATOM   3476  O   ILE B 156      21.349  33.462 -29.903  1.00134.33           O
ATOM   3477  H   ILE B 156      19.359  35.752 -28.309  1.00  0.00           H
ATOM   3478  HA  ILE B 156      20.375  33.605 -26.798  1.00  0.00           H
ATOM   3479  HB  ILE B 156      18.053  33.679 -27.492  1.00  0.00           H
ATOM   3480 HG12 ILE B 156      19.248  31.508 -26.955  1.00  0.00           H
ATOM   3481 HG13 ILE B 156      19.478  31.196 -28.645  1.00  0.00           H
ATOM   3482 HG21 ILE B 156      17.217  33.390 -29.642  1.00  0.00           H
ATOM   3483 HG22 ILE B 156      18.726  32.680 -30.268  1.00  0.00           H
ATOM   3484 HG23 ILE B 156      18.630  34.410 -29.966  1.00  0.00           H
ATOM   3485 HD11 ILE B 156      17.297  30.643 -29.030  1.00  0.00           H
ATOM   3486 HD12 ILE B 156      17.394  30.247 -27.314  1.00  0.00           H
ATOM   3487 HD13 ILE B 156      16.656  31.770 -27.818  1.00  0.00           H
ATOM   3488  N   LYS B 157      21.948  32.234 -28.128  1.00101.23           N
ATOM   3489  CA  LYS B 157      22.881  31.377 -28.854  1.00101.23           C
ATOM   3490  CB  LYS B 157      24.336  31.782 -28.564  1.00101.23           C
ATOM   3491  CG  LYS B 157      24.645  31.834 -27.065  1.00101.23           C
ATOM   3492  CD  LYS B 157      26.118  32.103 -26.737  1.00101.23           C
ATOM   3493  CE  LYS B 157      26.284  32.152 -25.213  1.00101.23           C
ATOM   3494  NZ  LYS B 157      27.676  32.005 -24.734  1.00101.23           N
ATOM   3495  C   LYS B 157      22.564  29.925 -28.561  1.00101.23           C
ATOM   3496  O   LYS B 157      22.119  29.599 -27.455  1.00101.23           O
ATOM   3497  H   LYS B 157      21.751  32.031 -27.153  1.00  0.00           H
ATOM   3498  HA  LYS B 157      22.715  31.512 -29.926  1.00  0.00           H
ATOM   3499  HB2 LYS B 157      24.516  32.770 -28.993  1.00  0.00           H
ATOM   3500  HB3 LYS B 157      25.004  31.063 -29.042  1.00  0.00           H
ATOM   3501  HG2 LYS B 157      24.036  32.615 -26.603  1.00  0.00           H
ATOM   3502  HG3 LYS B 157      24.380  30.861 -26.653  1.00  0.00           H
ATOM   3503  HD2 LYS B 157      26.714  31.291 -27.154  1.00  0.00           H
ATOM   3504  HD3 LYS B 157      26.418  33.057 -27.170  1.00  0.00           H
ATOM   3505  HE2 LYS B 157      25.840  33.075 -24.825  1.00  0.00           H
ATOM   3506  HE3 LYS B 157      25.717  31.326 -24.796  1.00  0.00           H
ATOM   3507  HZ1 LYS B 157      27.682  32.010 -23.717  1.00  0.00           H
ATOM   3508  HZ2 LYS B 157      28.058  31.122 -25.046  1.00  0.00           H
ATOM   3509  HZ3 LYS B 157      28.251  32.768 -25.058  1.00  0.00           H
ATOM   3510  N   ALA B 158      22.863  29.061 -29.523  1.00 42.78           N
ATOM   3511  CA  ALA B 158      22.793  27.625 -29.344  1.00 42.78           C
ATOM   3512  CB  ALA B 158      21.524  27.046 -29.960  1.00 42.78           C
ATOM   3513  C   ALA B 158      24.028  26.945 -29.912  1.00 42.78           C
ATOM   3514  O   ALA B 158      24.306  27.062 -31.099  1.00 42.78           O
ATOM   3515  H   ALA B 158      23.290  29.397 -30.374  1.00  0.00           H
ATOM   3516  HA  ALA B 158      22.754  27.439 -28.279  1.00  0.00           H
ATOM   3517  HB1 ALA B 158      21.753  26.499 -30.876  1.00  0.00           H
ATOM   3518  HB2 ALA B 158      21.086  26.351 -29.243  1.00  0.00           H
ATOM   3519  HB3 ALA B 158      20.833  27.852 -30.194  1.00  0.00           H
ATOM   3520  N   GLU B 159      24.581  26.036 -29.123  1.00 80.91           N
ATOM   3521  CA  GLU B 159      25.707  25.206 -29.517  1.00 80.91           C
ATOM   3522  CB  GLU B 159      26.926  25.489 -28.626  1.00 80.91           C
ATOM   3523  CG  GLU B 159      27.350  26.964 -28.560  1.00 80.91           C
ATOM   3524  CD  GLU B 159      27.962  27.433 -29.885  1.00 80.91           C
ATOM   3525  OE1 GLU B 159      27.233  28.067 -30.669  1.00 80.91           O
ATOM   3526  OE2 GLU B 159      29.123  27.028 -30.150  1.00 80.91           O
ATOM   3527  C   GLU B 159      25.295  23.744 -29.407  1.00 80.91           C
ATOM   3528  O   GLU B 159      24.687  23.347 -28.414  1.00 80.91           O
ATOM   3529  H   GLU B 159      24.177  25.887 -28.204  1.00  0.00           H
ATOM   3530  HA  GLU B 159      25.973  25.421 -30.553  1.00  0.00           H
ATOM   3531  HB2 GLU B 159      27.763  24.894 -28.995  1.00  0.00           H
ATOM   3532  HB3 GLU B 159      26.703  25.156 -27.612  1.00  0.00           H
ATOM   3533  HG2 GLU B 159      26.503  27.595 -28.279  1.00  0.00           H
ATOM   3534  HG3 GLU B 159      28.096  27.070 -27.772  1.00  0.00           H
ATOM   3535  N   LEU B 160      25.765  22.902 -30.327  1.00109.99           N
ATOM   3536  CA  LEU B 160      25.642  21.453 -30.216  1.00109.99           C
ATOM   3537  CB  LEU B 160      24.689  20.906 -31.288  1.00109.99           C
ATOM   3538  CG  LEU B 160      24.326  19.408 -31.174  1.00109.99           C
ATOM   3539  CD1 LEU B 160      23.173  19.105 -32.125  1.00109.99           C
ATOM   3540  CD2 LEU B 160      25.492  18.460 -31.498  1.00109.99           C
ATOM   3541  C   LEU B 160      27.029  20.823 -30.262  1.00109.99           C
ATOM   3542  O   LEU B 160      27.735  20.931 -31.272  1.00109.99           O
ATOM   3543  H   LEU B 160      26.332  23.277 -31.071  1.00  0.00           H
ATOM   3544  HA  LEU B 160      25.196  21.229 -29.256  1.00  0.00           H
ATOM   3545  HB2 LEU B 160      23.767  21.484 -31.253  1.00  0.00           H
ATOM   3546  HB3 LEU B 160      25.147  21.086 -32.251  1.00  0.00           H
ATOM   3547  HG  LEU B 160      23.976  19.196 -30.165  1.00  0.00           H
ATOM   3548 HD21 LEU B 160      25.117  17.528 -31.918  1.00  0.00           H
ATOM   3549 HD22 LEU B 160      26.028  18.226 -30.581  1.00  0.00           H
ATOM   3550 HD23 LEU B 160      26.158  18.927 -32.222  1.00  0.00           H
ATOM   3551 HD11 LEU B 160      22.307  19.706 -31.852  1.00  0.00           H
ATOM   3552 HD12 LEU B 160      22.897  18.051 -32.063  1.00  0.00           H
ATOM   3553 HD13 LEU B 160      23.461  19.334 -33.152  1.00  0.00           H
ATOM   3554  N   LYS B 161      27.373  20.050 -29.229  1.00135.07           N
ATOM   3555  CA  LYS B 161      28.573  19.204 -29.211  1.00135.07           C
ATOM   3556  CB  LYS B 161      29.742  19.950 -28.536  1.00135.07           C
ATOM   3557  CG  LYS B 161      30.292  21.138 -29.347  1.00135.07           C
ATOM   3558  CD  LYS B 161      30.894  20.697 -30.691  1.00135.07           C
ATOM   3559  CE  LYS B 161      31.405  21.907 -31.473  1.00135.07           C
ATOM   3560  NZ  LYS B 161      32.085  21.482 -32.721  1.00135.07           N
ATOM   3561  C   LYS B 161      28.287  17.872 -28.535  1.00135.07           C
ATOM   3562  O   LYS B 161      27.520  17.821 -27.592  1.00135.07           O
ATOM   3563  H   LYS B 161      26.699  19.953 -28.469  1.00  0.00           H
ATOM   3564  HA  LYS B 161      28.832  18.961 -30.235  1.00  0.00           H
ATOM   3565  HB2 LYS B 161      30.562  19.251 -28.367  1.00  0.00           H
ATOM   3566  HB3 LYS B 161      29.418  20.314 -27.559  1.00  0.00           H
ATOM   3567  HG2 LYS B 161      29.503  21.871 -29.515  1.00  0.00           H
ATOM   3568  HG3 LYS B 161      31.072  21.623 -28.761  1.00  0.00           H
ATOM   3569  HD2 LYS B 161      31.710  20.000 -30.496  1.00  0.00           H
ATOM   3570  HD3 LYS B 161      30.142  20.196 -31.299  1.00  0.00           H
ATOM   3571  HE2 LYS B 161      30.553  22.555 -31.707  1.00  0.00           H
ATOM   3572  HE3 LYS B 161      32.092  22.473 -30.837  1.00  0.00           H
ATOM   3573  HZ1 LYS B 161      32.423  22.292 -33.226  1.00  0.00           H
ATOM   3574  HZ2 LYS B 161      31.437  20.982 -33.315  1.00  0.00           H
ATOM   3575  HZ3 LYS B 161      32.868  20.880 -32.503  1.00  0.00           H
ATOM   3576  N   ASN B 162      28.830  16.776 -29.073  1.00113.28           N
ATOM   3577  CA  ASN B 162      28.771  15.442 -28.457  1.00113.28           C
ATOM   3578  CB  ASN B 162      29.889  15.290 -27.403  1.00113.28           C
ATOM   3579  CG  ASN B 162      29.950  16.417 -26.381  1.00113.28           C
ATOM   3580  OD1 ASN B 162      30.724  17.344 -26.526  1.00113.28           O
ATOM   3581  ND2 ASN B 162      29.194  16.356 -25.312  1.00113.28           N
ATOM   3582  C   ASN B 162      27.378  15.052 -27.926  1.00113.28           C
ATOM   3583  O   ASN B 162      27.228  14.807 -26.737  1.00113.28           O
ATOM   3584  H   ASN B 162      29.414  16.895 -29.881  1.00  0.00           H
ATOM   3585  HA  ASN B 162      28.969  14.706 -29.237  1.00  0.00           H
ATOM   3586  HB2 ASN B 162      30.850  15.263 -27.911  1.00  0.00           H
ATOM   3587  HB3 ASN B 162      29.766  14.339 -26.887  1.00  0.00           H
ATOM   3588 HD21 ASN B 162      28.511  15.615 -25.232  1.00  0.00           H
ATOM   3589 HD22 ASN B 162      29.365  17.036 -24.593  1.00  0.00           H
ATOM   3590  N   GLY B 163      26.332  15.193 -28.743  1.00 38.26           N
ATOM   3591  CA  GLY B 163      24.993  14.740 -28.367  1.00 38.26           C
ATOM   3592  C   GLY B 163      24.257  15.649 -27.409  1.00 38.26           C
ATOM   3593  O   GLY B 163      23.143  15.316 -27.025  1.00 38.26           O
ATOM   3594  H   GLY B 163      26.462  15.581 -29.661  1.00  0.00           H
ATOM   3595  HA2 GLY B 163      25.060  13.765 -27.883  1.00  0.00           H
ATOM   3596  HA3 GLY B 163      24.371  14.665 -29.257  1.00  0.00           H
ATOM   3597  N   VAL B 164      24.785  16.831 -27.104  1.00119.28           N
ATOM   3598  CA  VAL B 164      24.036  17.825 -26.359  1.00119.28           C
ATOM   3599  CB  VAL B 164      24.621  18.040 -24.985  1.00119.28           C
ATOM   3600  CG1 VAL B 164      24.441  16.693 -24.222  1.00119.28           C
ATOM   3601  CG2 VAL B 164      26.036  18.678 -25.122  1.00119.28           C
ATOM   3602  C   VAL B 164      23.877  19.109 -27.114  1.00119.28           C
ATOM   3603  O   VAL B 164      24.794  19.592 -27.771  1.00119.28           O
ATOM   3604  H   VAL B 164      25.746  17.049 -27.349  1.00  0.00           H
ATOM   3605  HA  VAL B 164      23.033  17.456 -26.207  1.00  0.00           H
ATOM   3606  HB  VAL B 164      24.002  18.777 -24.468  1.00  0.00           H
ATOM   3607 HG11 VAL B 164      23.809  15.989 -24.753  1.00  0.00           H
ATOM   3608 HG12 VAL B 164      25.391  16.195 -24.031  1.00  0.00           H
ATOM   3609 HG13 VAL B 164      23.882  16.834 -23.299  1.00  0.00           H
ATOM   3610 HG21 VAL B 164      26.258  19.059 -26.100  1.00  0.00           H
ATOM   3611 HG22 VAL B 164      26.112  19.584 -24.522  1.00  0.00           H
ATOM   3612 HG23 VAL B 164      26.822  17.952 -24.908  1.00  0.00           H
ATOM   3613  N   LEU B 165      22.722  19.703 -26.902  1.00 61.28           N
ATOM   3614  CA  LEU B 165      22.515  21.087 -27.234  1.00 61.28           C
ATOM   3615  CB  LEU B 165      21.165  21.186 -27.928  1.00 61.28           C
ATOM   3616  CG  LEU B 165      20.839  22.606 -28.379  1.00 61.28           C
ATOM   3617  CD1 LEU B 165      21.713  23.049 -29.551  1.00 61.28           C
ATOM   3618  CD2 LEU B 165      19.403  22.700 -28.824  1.00 61.28           C
ATOM   3619  C   LEU B 165      22.661  21.911 -25.969  1.00 61.28           C
ATOM   3620  O   LEU B 165      22.275  21.443 -24.900  1.00 61.28           O
ATOM   3621  H   LEU B 165      22.084  19.272 -26.242  1.00  0.00           H
ATOM   3622  HA  LEU B 165      23.282  21.417 -27.928  1.00  0.00           H
ATOM   3623  HB2 LEU B 165      21.199  20.542 -28.800  1.00  0.00           H
ATOM   3624  HB3 LEU B 165      20.399  20.817 -27.257  1.00  0.00           H
ATOM   3625  HG  LEU B 165      20.956  23.291 -27.540  1.00  0.00           H
ATOM   3626 HD21 LEU B 165      19.218  23.756 -28.972  1.00  0.00           H
ATOM   3627 HD22 LEU B 165      18.723  22.292 -28.081  1.00  0.00           H
ATOM   3628 HD23 LEU B 165      19.264  22.181 -29.767  1.00  0.00           H
ATOM   3629 HD11 LEU B 165      21.166  23.050 -30.494  1.00  0.00           H
ATOM   3630 HD12 LEU B 165      22.095  24.049 -29.361  1.00  0.00           H
ATOM   3631 HD13 LEU B 165      22.554  22.375 -29.674  1.00  0.00           H
ATOM   3632  N   PHE B 166      23.210  23.107 -26.097  1.00 99.82           N
ATOM   3633  CA  PHE B 166      23.207  24.133 -25.081  1.00 99.82           C
ATOM   3634  CB  PHE B 166      24.614  24.401 -24.567  1.00 99.82           C
ATOM   3635  CG  PHE B 166      24.577  25.264 -23.332  1.00 99.82           C
ATOM   3636  CD1 PHE B 166      24.258  24.655 -22.109  1.00 99.82           C
ATOM   3637  CD2 PHE B 166      24.807  26.650 -23.392  1.00 99.82           C
ATOM   3638  CE1 PHE B 166      24.236  25.393 -20.924  1.00 99.82           C
ATOM   3639  CE2 PHE B 166      24.832  27.386 -22.199  1.00 99.82           C
ATOM   3640  CZ  PHE B 166      24.597  26.742 -20.983  1.00 99.82           C
ATOM   3641  C   PHE B 166      22.618  25.392 -25.674  1.00 99.82           C
ATOM   3642  O   PHE B 166      23.091  25.868 -26.698  1.00 99.82           O
ATOM   3643  H   PHE B 166      23.549  23.385 -27.016  1.00  0.00           H
ATOM   3644  HA  PHE B 166      22.593  23.813 -24.247  1.00  0.00           H
ATOM   3645  HB2 PHE B 166      25.209  24.888 -25.341  1.00  0.00           H
ATOM   3646  HB3 PHE B 166      25.088  23.454 -24.312  1.00  0.00           H
ATOM   3647  HD1 PHE B 166      24.052  23.610 -22.084  1.00  0.00           H
ATOM   3648  HD2 PHE B 166      24.998  27.139 -24.335  1.00  0.00           H
ATOM   3649  HE1 PHE B 166      23.982  24.925 -19.981  1.00  0.00           H
ATOM   3650  HE2 PHE B 166      25.054  28.442 -22.194  1.00  0.00           H
ATOM   3651  HZ  PHE B 166      24.714  27.299 -20.092  1.00  0.00           H
ATOM   3652  N   ILE B 167      21.589  25.916 -25.038  1.00152.06           N
ATOM   3653  CA  ILE B 167      21.008  27.206 -25.346  1.00152.06           C
ATOM   3654  CB  ILE B 167      19.504  27.056 -25.603  1.00152.06           C
ATOM   3655  CG1 ILE B 167      18.784  28.334 -26.034  1.00152.06           C
ATOM   3656  CG2 ILE B 167      18.808  26.456 -24.401  1.00152.06           C
ATOM   3657  CD1 ILE B 167      18.703  29.500 -25.073  1.00152.06           C
ATOM   3658  C   ILE B 167      21.373  28.147 -24.211  1.00152.06           C
ATOM   3659  O   ILE B 167      21.401  27.771 -23.037  1.00152.06           O
ATOM   3660  H   ILE B 167      21.344  25.521 -24.134  1.00  0.00           H
ATOM   3661  HA  ILE B 167      21.445  27.594 -26.265  1.00  0.00           H
ATOM   3662  HB  ILE B 167      19.386  26.339 -26.416  1.00  0.00           H
ATOM   3663 HG12 ILE B 167      19.278  28.709 -26.923  1.00  0.00           H
ATOM   3664 HG13 ILE B 167      17.754  28.069 -26.269  1.00  0.00           H
ATOM   3665 HG21 ILE B 167      19.244  25.484 -24.199  1.00  0.00           H
ATOM   3666 HG22 ILE B 167      17.743  26.341 -24.594  1.00  0.00           H
ATOM   3667 HG23 ILE B 167      18.957  27.080 -23.524  1.00  0.00           H
ATOM   3668 HD11 ILE B 167      18.875  29.210 -24.054  1.00  0.00           H
ATOM   3669 HD12 ILE B 167      19.441  30.231 -25.347  1.00  0.00           H
ATOM   3670 HD13 ILE B 167      17.725  29.947 -25.160  1.00  0.00           H
ATOM   3671  N   THR B 168      21.705  29.363 -24.597  1.00 60.11           N
ATOM   3672  CA  THR B 168      21.995  30.456 -23.692  1.00 60.11           C
ATOM   3673  CB  THR B 168      23.420  30.898 -23.999  1.00 60.11           C
ATOM   3674  OG1 THR B 168      24.376  29.862 -24.057  1.00 60.11           O
ATOM   3675  CG2 THR B 168      23.866  31.871 -22.975  1.00 60.11           C
ATOM   3676  C   THR B 168      21.050  31.624 -23.987  1.00 60.11           C
ATOM   3677  O   THR B 168      21.127  32.144 -25.102  1.00 60.11           O
ATOM   3678  H   THR B 168      21.683  29.572 -25.592  1.00  0.00           H
ATOM   3679  HA  THR B 168      21.908  30.151 -22.647  1.00  0.00           H
ATOM   3680  HB  THR B 168      23.415  31.411 -24.944  1.00  0.00           H
ATOM   3681  HG1 THR B 168      24.080  29.248 -24.737  1.00  0.00           H
ATOM   3682 HG21 THR B 168      24.851  32.285 -23.152  1.00  0.00           H
ATOM   3683 HG22 THR B 168      23.158  32.699 -22.996  1.00  0.00           H
ATOM   3684 HG23 THR B 168      23.877  31.358 -22.013  1.00  0.00           H
ATOM   3685  N   ILE B 169      20.226  32.098 -23.039  1.00124.09           N
ATOM   3686  CA  ILE B 169      19.527  33.397 -23.177  1.00124.09           C
ATOM   3687  CB  ILE B 169      18.040  33.354 -22.873  1.00124.09           C
ATOM   3688  CG1 ILE B 169      17.262  32.319 -23.657  1.00124.09           C
ATOM   3689  CG2 ILE B 169      17.324  34.704 -23.005  1.00124.09           C
ATOM   3690  CD1 ILE B 169      17.138  32.577 -25.138  1.00124.09           C
ATOM   3691  C   ILE B 169      20.113  34.436 -22.225  1.00124.09           C
ATOM   3692  O   ILE B 169      19.773  34.472 -21.032  1.00124.09           O
ATOM   3693  H   ILE B 169      20.133  31.606 -22.153  1.00  0.00           H
ATOM   3694  HA  ILE B 169      19.594  33.736 -24.206  1.00  0.00           H
ATOM   3695  HB  ILE B 169      18.012  33.086 -21.838  1.00  0.00           H
ATOM   3696 HG12 ILE B 169      17.750  31.364 -23.484  1.00  0.00           H
ATOM   3697 HG13 ILE B 169      16.246  32.298 -23.283  1.00  0.00           H
ATOM   3698 HG21 ILE B 169      16.255  34.548 -22.851  1.00  0.00           H
ATOM   3699 HG22 ILE B 169      17.495  35.137 -23.990  1.00  0.00           H
ATOM   3700 HG23 ILE B 169      17.678  35.395 -22.243  1.00  0.00           H
ATOM   3701 HD11 ILE B 169      16.660  33.533 -25.336  1.00  0.00           H
ATOM   3702 HD12 ILE B 169      16.524  31.791 -25.569  1.00  0.00           H
ATOM   3703 HD13 ILE B 169      18.140  32.568 -25.539  1.00  0.00           H
ATOM   3704  N   PRO B 170      20.791  35.432 -22.794  1.00 76.00           N
ATOM   3705  CA  PRO B 170      21.271  36.580 -22.052  1.00 76.00           C
ATOM   3706  CD  PRO B 170      21.383  35.383 -24.113  1.00 76.00           C
ATOM   3707  CB  PRO B 170      22.027  37.437 -23.053  1.00 76.00           C
ATOM   3708  CG  PRO B 170      22.514  36.386 -24.048  1.00 76.00           C
ATOM   3709  C   PRO B 170      20.170  37.313 -21.291  1.00 76.00           C
ATOM   3710  O   PRO B 170      19.101  37.640 -21.824  1.00 76.00           O
ATOM   3711  HA  PRO B 170      21.992  36.228 -21.335  1.00  0.00           H
ATOM   3712  HD2 PRO B 170      20.641  35.661 -24.864  1.00  0.00           H
ATOM   3713  HD3 PRO B 170      21.791  34.396 -24.327  1.00  0.00           H
ATOM   3714  HB2 PRO B 170      22.862  37.953 -22.578  1.00  0.00           H
ATOM   3715  HB3 PRO B 170      21.353  38.139 -23.536  1.00  0.00           H
ATOM   3716  HG2 PRO B 170      23.414  35.893 -23.678  1.00  0.00           H
ATOM   3717  HG3 PRO B 170      22.695  36.806 -25.017  1.00  0.00           H
ATOM   3718  N   LYS B 171      20.433  37.560 -20.005  1.00119.48           N
ATOM   3719  CA  LYS B 171      19.562  38.412 -19.201  1.00119.48           C
ATOM   3720  CB  LYS B 171      19.855  38.242 -17.714  1.00119.48           C
ATOM   3721  CG  LYS B 171      19.356  36.879 -17.279  1.00119.48           C
ATOM   3722  CD  LYS B 171      19.771  36.612 -15.846  1.00119.48           C
ATOM   3723  CE  LYS B 171      19.089  37.429 -14.742  1.00119.48           C
ATOM   3724  NZ  LYS B 171      17.616  37.445 -14.904  1.00119.48           N
ATOM   3725  C   LYS B 171      19.758  39.857 -19.609  1.00119.48           C
ATOM   3726  O   LYS B 171      20.876  40.284 -19.875  1.00119.48           O
ATOM   3727  H   LYS B 171      21.364  37.344 -19.646  1.00  0.00           H
ATOM   3728  HA  LYS B 171      18.527  38.135 -19.401  1.00  0.00           H
ATOM   3729  HB2 LYS B 171      19.320  39.001 -17.142  1.00  0.00           H
ATOM   3730  HB3 LYS B 171      20.925  38.336 -17.520  1.00  0.00           H
ATOM   3731  HG2 LYS B 171      18.272  36.814 -17.385  1.00  0.00           H
ATOM   3732  HG3 LYS B 171      19.779  36.100 -17.906  1.00  0.00           H
ATOM   3733  HD2 LYS B 171      20.857  36.670 -15.736  1.00  0.00           H
ATOM   3734  HD3 LYS B 171      19.487  35.595 -15.729  1.00  0.00           H
ATOM   3735  HE2 LYS B 171      19.350  36.967 -13.782  1.00  0.00           H
ATOM   3736  HE3 LYS B 171      19.490  38.448 -14.737  1.00  0.00           H
ATOM   3737  HZ1 LYS B 171      17.179  37.782 -14.052  1.00  0.00           H
ATOM   3738  HZ2 LYS B 171      17.290  36.512 -15.117  1.00  0.00           H
ATOM   3739  HZ3 LYS B 171      17.366  38.062 -15.663  1.00  0.00           H
ATOM   3740  N   THR B 172      18.717  40.655 -19.388  1.00107.67           N
ATOM   3741  CA  THR B 172      18.797  42.108 -19.604  1.00107.67           C
ATOM   3742  CB  THR B 172      17.412  42.734 -19.406  1.00107.67           C
ATOM   3743  OG1 THR B 172      17.407  44.048 -19.897  1.00107.67           O
ATOM   3744  CG2 THR B 172      16.966  42.867 -17.946  1.00107.67           C
ATOM   3745  C   THR B 172      19.835  42.789 -18.702  1.00107.67           C
ATOM   3746  O   THR B 172      20.500  43.744 -19.095  1.00107.67           O
ATOM   3747  H   THR B 172      17.829  40.233 -19.161  1.00  0.00           H
ATOM   3748  HA  THR B 172      19.108  42.272 -20.636  1.00  0.00           H
ATOM   3749  HB  THR B 172      16.685  42.146 -19.958  1.00  0.00           H
ATOM   3750 HG21 THR B 172      15.917  43.151 -17.911  1.00  0.00           H
ATOM   3751 HG22 THR B 172      17.102  41.928 -17.413  1.00  0.00           H
ATOM   3752 HG23 THR B 172      17.551  43.645 -17.459  1.00  0.00           H
ATOM   3753  HG1 THR B 172      16.517  44.248 -20.195  1.00  0.00           H
ATOM   3754  N   LYS B 173      20.007  42.259 -17.486  1.00 83.84           N
ATOM   3755  CA  LYS B 173      21.034  42.642 -16.522  1.00 83.84           C
ATOM   3756  CB  LYS B 173      20.420  43.477 -15.381  1.00 83.84           C
ATOM   3757  CG  LYS B 173      19.937  44.853 -15.871  1.00 83.84           C
ATOM   3758  CD  LYS B 173      19.136  45.628 -14.816  1.00 83.84           C
ATOM   3759  CE  LYS B 173      17.717  45.070 -14.626  1.00 83.84           C
ATOM   3760  NZ  LYS B 173      16.870  46.029 -13.875  1.00 83.84           N
ATOM   3761  C   LYS B 173      21.653  41.356 -16.000  1.00 83.84           C
ATOM   3762  O   LYS B 173      20.912  40.463 -15.582  1.00 83.84           O
ATOM   3763  H   LYS B 173      19.482  41.427 -17.261  1.00  0.00           H
ATOM   3764  HA  LYS B 173      21.812  43.221 -17.019  1.00  0.00           H
ATOM   3765  HB2 LYS B 173      19.593  42.924 -14.932  1.00  0.00           H
ATOM   3766  HB3 LYS B 173      21.179  43.633 -14.612  1.00  0.00           H
ATOM   3767  HG2 LYS B 173      20.811  45.444 -16.148  1.00  0.00           H
ATOM   3768  HG3 LYS B 173      19.321  44.751 -16.760  1.00  0.00           H
ATOM   3769  HD2 LYS B 173      19.672  45.606 -13.865  1.00  0.00           H
ATOM   3770  HD3 LYS B 173      19.070  46.663 -15.156  1.00  0.00           H
ATOM   3771  HE2 LYS B 173      17.280  44.877 -15.611  1.00  0.00           H
ATOM   3772  HE3 LYS B 173      17.775  44.115 -14.090  1.00  0.00           H
ATOM   3773  HZ1 LYS B 173      15.938  45.655 -13.742  1.00  0.00           H
ATOM   3774  HZ2 LYS B 173      16.806  46.906 -14.377  1.00  0.00           H
ATOM   3775  HZ3 LYS B 173      17.270  46.202 -12.961  1.00  0.00           H
ATOM   3776  N   VAL B 174      22.982  41.269 -16.059  1.00116.75           N
ATOM   3777  CA  VAL B 174      23.720  40.259 -15.302  1.00116.75           C
ATOM   3778  CB  VAL B 174      25.225  40.230 -15.651  1.00116.75           C
ATOM   3779  CG1 VAL B 174      25.981  41.530 -15.363  1.00116.75           C
ATOM   3780  CG2 VAL B 174      25.987  39.131 -14.899  1.00116.75           C
ATOM   3781  C   VAL B 174      23.478  40.510 -13.820  1.00116.75           C
ATOM   3782  O   VAL B 174      23.767  41.586 -13.297  1.00116.75           O
ATOM   3783  H   VAL B 174      23.499  42.039 -16.442  1.00  0.00           H
ATOM   3784  HA  VAL B 174      23.300  39.288 -15.563  1.00  0.00           H
ATOM   3785  HB  VAL B 174      25.305  40.032 -16.721  1.00  0.00           H
ATOM   3786 HG11 VAL B 174      26.868  41.564 -15.995  1.00  0.00           H
ATOM   3787 HG12 VAL B 174      25.357  42.398 -15.558  1.00  0.00           H
ATOM   3788 HG13 VAL B 174      26.292  41.551 -14.316  1.00  0.00           H
ATOM   3789 HG21 VAL B 174      27.012  39.411 -14.662  1.00  0.00           H
ATOM   3790 HG22 VAL B 174      26.080  38.272 -15.532  1.00  0.00           H
ATOM   3791 HG23 VAL B 174      25.479  38.843 -13.981  1.00  0.00           H
ATOM   3792  N   GLU B 175      22.875  39.534 -13.164  1.00 99.86           N
ATOM   3793  CA  GLU B 175      22.741  39.506 -11.717  1.00 99.86           C
ATOM   3794  CB  GLU B 175      21.418  40.142 -11.241  1.00 99.86           C
ATOM   3795  CG  GLU B 175      20.134  39.546 -11.841  1.00 99.86           C
ATOM   3796  CD  GLU B 175      18.875  40.220 -11.281  1.00 99.86           C
ATOM   3797  OE1 GLU B 175      18.452  39.791 -10.189  1.00 99.86           O
ATOM   3798  OE2 GLU B 175      18.167  40.859 -12.105  1.00 99.86           O
ATOM   3799  C   GLU B 175      22.946  38.060 -11.282  1.00 99.86           C
ATOM   3800  O   GLU B 175      22.154  37.163 -11.577  1.00 99.86           O
ATOM   3801  H   GLU B 175      22.638  38.687 -13.671  1.00  0.00           H
ATOM   3802  HA  GLU B 175      23.546  40.097 -11.278  1.00  0.00           H
ATOM   3803  HB2 GLU B 175      21.380  40.063 -10.153  1.00  0.00           H
ATOM   3804  HB3 GLU B 175      21.448  41.204 -11.490  1.00  0.00           H
ATOM   3805  HG2 GLU B 175      20.155  39.666 -12.925  1.00  0.00           H
ATOM   3806  HG3 GLU B 175      20.079  38.480 -11.623  1.00  0.00           H
ATOM   3807  N   ARG B 176      24.123  37.777 -10.720  1.00127.96           N
ATOM   3808  CA  ARG B 176      24.334  36.482 -10.082  1.00127.96           C
ATOM   3809  CB  ARG B 176      25.799  36.330  -9.636  1.00127.96           C
ATOM   3810  CG  ARG B 176      26.083  34.884  -9.181  1.00127.96           C
ATOM   3811  CD  ARG B 176      27.389  34.208  -9.584  1.00127.96           C
ATOM   3812  NE  ARG B 176      28.482  35.172  -9.659  1.00127.96           N
ATOM   3813  CZ  ARG B 176      29.664  35.153  -9.098  1.00127.96           C
ATOM   3814  NH1 ARG B 176      30.004  34.262  -8.207  1.00127.96           N
ATOM   3815  NH2 ARG B 176      30.530  36.031  -9.496  1.00127.96           N
ATOM   3816  C   ARG B 176      23.363  36.398  -8.912  1.00127.96           C
ATOM   3817  O   ARG B 176      23.379  37.295  -8.072  1.00127.96           O
ATOM   3818  H   ARG B 176      24.778  38.525 -10.543  1.00  0.00           H
ATOM   3819  HA  ARG B 176      24.078  35.703 -10.799  1.00  0.00           H
ATOM   3820  HB2 ARG B 176      26.000  37.009  -8.806  1.00  0.00           H
ATOM   3821  HB3 ARG B 176      26.476  36.641 -10.424  1.00  0.00           H
ATOM   3822  HG2 ARG B 176      26.138  34.939  -8.105  1.00  0.00           H
ATOM   3823  HG3 ARG B 176      25.269  34.220  -9.478  1.00  0.00           H
ATOM   3824  HD2 ARG B 176      27.275  33.737 -10.562  1.00  0.00           H
ATOM   3825  HD3 ARG B 176      27.604  33.430  -8.852  1.00  0.00           H
ATOM   3826  HE  ARG B 176      28.468  35.768 -10.491  1.00  0.00           H
ATOM   3827 HH11 ARG B 176      29.338  33.557  -7.973  1.00  0.00           H
ATOM   3828 HH12 ARG B 176      30.939  34.233  -7.853  1.00  0.00           H
ATOM   3829 HH21 ARG B 176      30.277  36.534 -10.349  1.00  0.00           H
ATOM   3830 HH22 ARG B 176      31.476  36.016  -9.178  1.00  0.00           H
ATOM   3831  N   LYS B 177      22.761  35.221  -8.691  1.00156.26           N
ATOM   3832  CA  LYS B 177      22.276  34.885  -7.344  1.00156.26           C
ATOM   3833  CB  LYS B 177      21.574  33.510  -7.279  1.00156.26           C
ATOM   3834  CG  LYS B 177      22.443  32.235  -7.398  1.00156.26           C
ATOM   3835  CD  LYS B 177      23.092  31.740  -6.082  1.00156.26           C
ATOM   3836  CE  LYS B 177      23.871  30.433  -6.259  1.00156.26           C
ATOM   3837  NZ  LYS B 177      25.138  30.627  -7.012  1.00156.26           N
ATOM   3838  C   LYS B 177      23.464  34.990  -6.402  1.00156.26           C
ATOM   3839  O   LYS B 177      24.481  34.346  -6.668  1.00156.26           O
ATOM   3840  H   LYS B 177      22.829  34.508  -9.398  1.00  0.00           H
ATOM   3841  HA  LYS B 177      21.552  35.653  -7.058  1.00  0.00           H
ATOM   3842  HB2 LYS B 177      21.021  33.460  -6.340  1.00  0.00           H
ATOM   3843  HB3 LYS B 177      20.834  33.487  -8.082  1.00  0.00           H
ATOM   3844  HG2 LYS B 177      21.784  31.433  -7.733  1.00  0.00           H
ATOM   3845  HG3 LYS B 177      23.201  32.380  -8.168  1.00  0.00           H
ATOM   3846  HD2 LYS B 177      22.314  31.595  -5.332  1.00  0.00           H
ATOM   3847  HD3 LYS B 177      23.771  32.460  -5.648  1.00  0.00           H
ATOM   3848  HE2 LYS B 177      24.108  30.061  -5.262  1.00  0.00           H
ATOM   3849  HE3 LYS B 177      23.228  29.699  -6.749  1.00  0.00           H
ATOM   3850  HZ1 LYS B 177      25.661  29.759  -7.056  1.00  0.00           H
ATOM   3851  HZ2 LYS B 177      24.941  30.936  -7.954  1.00  0.00           H
ATOM   3852  HZ3 LYS B 177      25.708  31.330  -6.556  1.00  0.00           H
ATOM   3853  N   VAL B 178      23.392  35.793  -5.350  1.00 96.93           N
ATOM   3854  CA  VAL B 178      24.454  35.732  -4.346  1.00 96.93           C
ATOM   3855  CB  VAL B 178      24.560  37.001  -3.497  1.00 96.93           C
ATOM   3856  CG1 VAL B 178      23.378  37.163  -2.538  1.00 96.93           C
ATOM   3857  CG2 VAL B 178      25.890  36.972  -2.732  1.00 96.93           C
ATOM   3858  C   VAL B 178      24.278  34.461  -3.528  1.00 96.93           C
ATOM   3859  O   VAL B 178      23.165  33.963  -3.345  1.00 96.93           O
ATOM   3860  H   VAL B 178      22.530  36.271  -5.134  1.00  0.00           H
ATOM   3861  HA  VAL B 178      25.402  35.653  -4.876  1.00  0.00           H
ATOM   3862  HB  VAL B 178      24.581  37.855  -4.176  1.00  0.00           H
ATOM   3863 HG11 VAL B 178      23.324  38.201  -2.209  1.00  0.00           H
ATOM   3864 HG12 VAL B 178      22.444  36.907  -3.037  1.00  0.00           H
ATOM   3865 HG13 VAL B 178      23.506  36.520  -1.667  1.00  0.00           H
ATOM   3866 HG21 VAL B 178      26.018  37.894  -2.166  1.00  0.00           H
ATOM   3867 HG22 VAL B 178      26.726  36.873  -3.426  1.00  0.00           H
ATOM   3868 HG23 VAL B 178      25.920  36.145  -2.021  1.00  0.00           H
ATOM   3869  N   ILE B 179      25.397  33.800  -3.265  1.00 88.85           N
ATOM   3870  CA  ILE B 179      25.436  32.686  -2.338  1.00 88.85           C
ATOM   3871  CB  ILE B 179      25.599  31.369  -3.127  1.00 88.85           C
ATOM   3872  CG1 ILE B 179      25.092  30.213  -2.254  1.00 88.85           C
ATOM   3873  CG2 ILE B 179      27.024  31.140  -3.677  1.00 88.85           C
ATOM   3874  CD1 ILE B 179      25.056  28.839  -2.932  1.00 88.85           C
ATOM   3875  C   ILE B 179      26.520  32.980  -1.302  1.00 88.85           C
ATOM   3876  O   ILE B 179      27.695  33.078  -1.651  1.00 88.85           O
ATOM   3877  H   ILE B 179      26.279  34.242  -3.481  1.00  0.00           H
ATOM   3878  HA  ILE B 179      24.484  32.646  -1.807  1.00  0.00           H
ATOM   3879  HB  ILE B 179      24.933  31.427  -3.978  1.00  0.00           H
ATOM   3880 HG12 ILE B 179      25.719  30.171  -1.381  1.00  0.00           H
ATOM   3881 HG13 ILE B 179      24.084  30.441  -1.904  1.00  0.00           H
ATOM   3882 HG21 ILE B 179      27.044  30.352  -4.425  1.00  0.00           H
ATOM   3883 HG22 ILE B 179      27.695  30.860  -2.862  1.00  0.00           H
ATOM   3884 HG23 ILE B 179      27.405  32.063  -4.117  1.00  0.00           H
ATOM   3885 HD11 ILE B 179      24.775  28.086  -2.196  1.00  0.00           H
ATOM   3886 HD12 ILE B 179      24.312  28.840  -3.725  1.00  0.00           H
ATOM   3887 HD13 ILE B 179      26.033  28.579  -3.339  1.00  0.00           H
ATOM   3888  N   ASP B 180      26.120  33.125  -0.044  1.00 46.94           N
ATOM   3889  CA  ASP B 180      27.066  33.273   1.059  1.00 46.94           C
ATOM   3890  CB  ASP B 180      26.596  34.294   2.104  1.00 46.94           C
ATOM   3891  CG  ASP B 180      26.774  35.753   1.654  1.00 46.94           C
ATOM   3892  OD1 ASP B 180      27.004  35.988   0.446  1.00 46.94           O
ATOM   3893  OD2 ASP B 180      26.752  36.622   2.552  1.00 46.94           O
ATOM   3894  C   ASP B 180      27.342  31.891   1.644  1.00 46.94           C
ATOM   3895  O   ASP B 180      26.576  31.355   2.445  1.00 46.94           O
ATOM   3896  H   ASP B 180      25.142  33.076   0.188  1.00  0.00           H
ATOM   3897  HA  ASP B 180      28.014  33.655   0.674  1.00  0.00           H
ATOM   3898  HB2 ASP B 180      25.548  34.113   2.348  1.00  0.00           H
ATOM   3899  HB3 ASP B 180      27.186  34.144   3.010  1.00  0.00           H
ATOM   3900  N   VAL B 181      28.338  31.224   1.064  1.00 32.42           N
ATOM   3901  CA  VAL B 181      28.884  29.976   1.605  1.00 32.42           C
ATOM   3902  CB  VAL B 181      28.933  28.849   0.558  1.00 32.42           C
ATOM   3903  CG1 VAL B 181      29.586  27.570   1.091  1.00 32.42           C
ATOM   3904  CG2 VAL B 181      27.504  28.471   0.181  1.00 32.42           C
ATOM   3905  C   VAL B 181      30.247  30.269   2.194  1.00 32.42           C
ATOM   3906  O   VAL B 181      31.041  30.990   1.596  1.00 32.42           O
ATOM   3907  H   VAL B 181      28.894  31.726   0.381  1.00  0.00           H
ATOM   3908  HA  VAL B 181      28.245  29.635   2.418  1.00  0.00           H
ATOM   3909  HB  VAL B 181      29.466  29.187  -0.332  1.00  0.00           H
ATOM   3910 HG11 VAL B 181      29.460  26.759   0.374  1.00  0.00           H
ATOM   3911 HG12 VAL B 181      30.650  27.730   1.237  1.00  0.00           H
ATOM   3912 HG13 VAL B 181      29.135  27.288   2.043  1.00  0.00           H
ATOM   3913 HG21 VAL B 181      27.496  27.766  -0.649  1.00  0.00           H
ATOM   3914 HG22 VAL B 181      26.998  29.376  -0.108  1.00  0.00           H
ATOM   3915 HG23 VAL B 181      26.976  28.058   1.041  1.00  0.00           H
ATOM   3916  N   GLN B 182      30.537  29.654   3.339  1.00 88.89           N
ATOM   3917  CA  GLN B 182      31.855  29.728   3.952  1.00 88.89           C
ATOM   3918  CB  GLN B 182      31.811  29.181   5.389  1.00 88.89           C
ATOM   3919  CG  GLN B 182      31.477  27.684   5.532  1.00 88.89           C
ATOM   3920  CD  GLN B 182      31.388  27.218   6.977  1.00 88.89           C
ATOM   3921  OE1 GLN B 182      31.720  27.902   7.929  1.00 88.89           O
ATOM   3922  NE2 GLN B 182      31.027  25.974   7.194  1.00 88.89           N
ATOM   3923  C   GLN B 182      32.901  29.049   3.053  1.00 88.89           C
ATOM   3924  O   GLN B 182      33.026  27.826   3.000  1.00 88.89           O
ATOM   3925  H   GLN B 182      29.839  29.062   3.755  1.00  0.00           H
ATOM   3926  HA  GLN B 182      32.122  30.784   4.022  1.00  0.00           H
ATOM   3927  HB2 GLN B 182      32.784  29.366   5.846  1.00  0.00           H
ATOM   3928  HB3 GLN B 182      31.068  29.755   5.944  1.00  0.00           H
ATOM   3929  HG2 GLN B 182      32.253  27.077   5.077  1.00  0.00           H
ATOM   3930  HG3 GLN B 182      30.532  27.469   5.032  1.00  0.00           H
ATOM   3931 HE21 GLN B 182      30.820  25.367   6.424  1.00  0.00           H
ATOM   3932 HE22 GLN B 182      31.055  25.680   8.152  1.00  0.00           H
ATOM   3933  N   ILE B 183      33.615  29.864   2.289  1.00 41.48           N
ATOM   3934  CA  ILE B 183      34.782  29.488   1.501  1.00 41.48           C
ATOM   3935  CB  ILE B 183      34.433  29.232   0.013  1.00 41.48           C
ATOM   3936  CG1 ILE B 183      33.444  28.056  -0.152  1.00 41.48           C
ATOM   3937  CG2 ILE B 183      35.725  28.958  -0.779  1.00 41.48           C
ATOM   3938  CD1 ILE B 183      32.803  27.940  -1.539  1.00 41.48           C
ATOM   3939  C   ILE B 183      35.797  30.617   1.667  1.00 41.48           C
ATOM   3940  O   ILE B 183      35.412  31.777   1.828  1.00 41.48           O
ATOM   3941  H   ILE B 183      33.390  30.853   2.297  1.00  0.00           H
ATOM   3942  HA  ILE B 183      35.210  28.577   1.917  1.00  0.00           H
ATOM   3943  HB  ILE B 183      33.963  30.133  -0.388  1.00  0.00           H
ATOM   3944 HG12 ILE B 183      32.618  28.202   0.530  1.00  0.00           H
ATOM   3945 HG13 ILE B 183      33.935  27.117   0.108  1.00  0.00           H
ATOM   3946 HG21 ILE B 183      35.509  28.606  -1.784  1.00  0.00           H
ATOM   3947 HG22 ILE B 183      36.302  29.881  -0.878  1.00  0.00           H
ATOM   3948 HG23 ILE B 183      36.335  28.213  -0.266  1.00  0.00           H
ATOM   3949 HD11 ILE B 183      32.080  27.123  -1.530  1.00  0.00           H
ATOM   3950 HD12 ILE B 183      33.552  27.732  -2.300  1.00  0.00           H
ATOM   3951 HD13 ILE B 183      32.282  28.868  -1.778  1.00  0.00           H
ATOM   3952  N   GLN B 184      37.064  30.232   1.814  1.00 58.21           N
ATOM   3953  CA  GLN B 184      38.196  31.147   1.740  1.00 58.21           C
ATOM   3954  CB  GLN B 184      39.320  30.575   2.614  1.00 58.21           C
ATOM   3955  CG  GLN B 184      40.481  31.563   2.728  1.00 58.21           C
ATOM   3956  CD  GLN B 184      41.587  31.085   3.669  1.00 58.21           C
ATOM   3957  OE1 GLN B 184      41.501  30.108   4.395  1.00 58.21           O
ATOM   3958  NE2 GLN B 184      42.684  31.804   3.749  1.00 58.21           N
ATOM   3959  C   GLN B 184      38.605  31.391   0.278  1.00 58.21           C
ATOM   3960  O   GLN B 184      38.197  32.437  -0.262  1.00 58.21           O
ATOM   3961  OXT GLN B 184      39.324  30.522  -0.265  1.00 58.21           O
ATOM   3962  H   GLN B 184      37.274  29.256   1.697  1.00  0.00           H
ATOM   3963  HA  GLN B 184      37.892  32.117   2.135  1.00  0.00           H
ATOM   3964  HB2 GLN B 184      38.927  30.367   3.610  1.00  0.00           H
ATOM   3965  HB3 GLN B 184      39.681  29.641   2.179  1.00  0.00           H
ATOM   3966  HG2 GLN B 184      40.911  31.733   1.741  1.00  0.00           H
ATOM   3967  HG3 GLN B 184      40.100  32.515   3.099  1.00  0.00           H
ATOM   3968 HE21 GLN B 184      42.793  32.602   3.153  1.00  0.00           H
ATOM   3969 HE22 GLN B 184      43.382  31.446   4.369  1.00  0.00           H
TER    3970      GLN B 184
ATOM   3971  N   LEU C  42      -6.240  28.956 -13.831  1.00124.94           N
ATOM   3972  CA  LEU C  42      -6.334  29.396 -15.233  1.00124.94           C
ATOM   3973  CB  LEU C  42      -5.863  30.851 -15.436  1.00124.94           C
ATOM   3974  CG  LEU C  42      -6.516  31.899 -14.511  1.00124.94           C
ATOM   3975  CD1 LEU C  42      -6.065  31.769 -13.044  1.00124.94           C
ATOM   3976  CD2 LEU C  42      -6.164  33.295 -14.997  1.00124.94           C
ATOM   3977  C   LEU C  42      -5.439  28.435 -15.974  1.00124.94           C
ATOM   3978  O   LEU C  42      -4.410  28.084 -15.399  1.00124.94           O
ATOM   3979  HA  LEU C  42      -7.351  29.288 -15.609  1.00  0.00           H
ATOM   3980  HB2 LEU C  42      -4.779  30.902 -15.306  1.00  0.00           H
ATOM   3981  HB3 LEU C  42      -6.071  31.120 -16.475  1.00  0.00           H
ATOM   3982  HG  LEU C  42      -7.599  31.781 -14.551  1.00  0.00           H
ATOM   3983 HD21 LEU C  42      -6.664  34.056 -14.394  1.00  0.00           H
ATOM   3984 HD22 LEU C  42      -5.086  33.461 -14.961  1.00  0.00           H
ATOM   3985 HD23 LEU C  42      -6.478  33.418 -16.028  1.00  0.00           H
ATOM   3986  H1  LEU C  42      -6.316  27.949 -13.804  1.00  0.00           H
ATOM   3987  H2  LEU C  42      -6.937  29.400 -13.255  1.00  0.00           H
ATOM   3988  H3  LEU C  42      -5.309  29.192 -13.506  1.00  0.00           H
ATOM   3989 HD11 LEU C  42      -6.053  32.752 -12.568  1.00  0.00           H
ATOM   3990 HD12 LEU C  42      -5.044  31.386 -12.989  1.00  0.00           H
ATOM   3991 HD13 LEU C  42      -6.754  31.152 -12.473  1.00  0.00           H
ATOM   3992  N   LEU C  43      -6.002  27.658 -16.899  1.00106.70           N
ATOM   3993  CA  LEU C  43      -5.099  26.902 -17.747  1.00106.70           C
ATOM   3994  CB  LEU C  43      -5.859  25.962 -18.702  1.00106.70           C
ATOM   3995  CG  LEU C  43      -4.990  25.014 -19.567  1.00106.70           C
ATOM   3996  CD1 LEU C  43      -4.118  25.582 -20.701  1.00106.70           C
ATOM   3997  CD2 LEU C  43      -4.167  24.100 -18.652  1.00106.70           C
ATOM   3998  C   LEU C  43      -4.216  27.911 -18.458  1.00106.70           C
ATOM   3999  O   LEU C  43      -4.698  28.952 -18.886  1.00106.70           O
ATOM   4000  H   LEU C  43      -6.874  27.960 -17.325  1.00  0.00           H
ATOM   4001  HA  LEU C  43      -4.454  26.318 -17.095  1.00  0.00           H
ATOM   4002  HB2 LEU C  43      -6.514  25.336 -18.096  1.00  0.00           H
ATOM   4003  HB3 LEU C  43      -6.514  26.545 -19.340  1.00  0.00           H
ATOM   4004  HG  LEU C  43      -5.700  24.356 -20.068  1.00  0.00           H
ATOM   4005 HD11 LEU C  43      -3.121  25.143 -20.743  1.00  0.00           H
ATOM   4006 HD12 LEU C  43      -4.591  25.372 -21.661  1.00  0.00           H
ATOM   4007 HD13 LEU C  43      -3.996  26.658 -20.640  1.00  0.00           H
ATOM   4008 HD21 LEU C  43      -4.260  24.363 -17.602  1.00  0.00           H
ATOM   4009 HD22 LEU C  43      -4.550  23.097 -18.809  1.00  0.00           H
ATOM   4010 HD23 LEU C  43      -3.110  24.150 -18.916  1.00  0.00           H
ATOM   4011  N   ASP C  44      -2.933  27.637 -18.452  1.00 82.66           N
ATOM   4012  CA  ASP C  44      -1.965  28.396 -19.201  1.00 82.66           C
ATOM   4013  CB  ASP C  44      -1.255  29.338 -18.229  1.00 82.66           C
ATOM   4014  CG  ASP C  44      -0.226  30.140 -18.992  1.00 82.66           C
ATOM   4015  OD1 ASP C  44      -0.698  30.931 -19.835  1.00 82.66           O
ATOM   4016  OD2 ASP C  44       0.829  29.511 -19.167  1.00 82.66           O
ATOM   4017  C   ASP C  44      -1.058  27.358 -19.883  1.00 82.66           C
ATOM   4018  O   ASP C  44      -0.674  26.391 -19.207  1.00 82.66           O
ATOM   4019  H   ASP C  44      -2.583  26.786 -18.043  1.00  0.00           H
ATOM   4020  HA  ASP C  44      -2.457  29.012 -19.953  1.00  0.00           H
ATOM   4021  HB2 ASP C  44      -1.980  30.012 -17.771  1.00  0.00           H
ATOM   4022  HB3 ASP C  44      -0.768  28.761 -17.439  1.00  0.00           H
ATOM   4023  N   PRO C  45      -1.025  27.313 -21.232  1.00 80.10           N
ATOM   4024  CA  PRO C  45      -0.250  26.309 -21.940  1.00 80.10           C
ATOM   4025  CD  PRO C  45      -1.538  28.293 -22.172  1.00 80.10           C
ATOM   4026  CB  PRO C  45      -0.651  26.393 -23.413  1.00 80.10           C
ATOM   4027  CG  PRO C  45      -1.042  27.850 -23.569  1.00 80.10           C
ATOM   4028  C   PRO C  45       1.236  26.597 -21.754  1.00 80.10           C
ATOM   4029  O   PRO C  45       1.999  25.653 -21.775  1.00 80.10           O
ATOM   4030  HA  PRO C  45      -0.467  25.309 -21.567  1.00  0.00           H
ATOM   4031  HD2 PRO C  45      -2.620  28.286 -22.089  1.00  0.00           H
ATOM   4032  HD3 PRO C  45      -1.180  29.295 -21.934  1.00  0.00           H
ATOM   4033  HB2 PRO C  45       0.176  26.140 -24.081  1.00  0.00           H
ATOM   4034  HB3 PRO C  45      -1.512  25.757 -23.616  1.00  0.00           H
ATOM   4035  HG2 PRO C  45      -1.740  27.987 -24.377  1.00  0.00           H
ATOM   4036  HG3 PRO C  45      -0.171  28.389 -23.880  1.00  0.00           H
ATOM   4037  N   LEU C  46       1.649  27.838 -21.485  1.00 98.76           N
ATOM   4038  CA  LEU C  46       3.042  28.192 -21.223  1.00 98.76           C
ATOM   4039  CB  LEU C  46       3.250  29.724 -21.212  1.00 98.76           C
ATOM   4040  CG  LEU C  46       2.794  30.583 -22.400  1.00 98.76           C
ATOM   4041  CD1 LEU C  46       3.508  30.078 -23.642  1.00 98.76           C
ATOM   4042  CD2 LEU C  46       1.307  30.563 -22.682  1.00 98.76           C
ATOM   4043  C   LEU C  46       3.512  27.639 -19.878  1.00 98.76           C
ATOM   4044  O   LEU C  46       4.719  27.589 -19.640  1.00 98.76           O
ATOM   4045  H   LEU C  46       0.958  28.556 -21.298  1.00  0.00           H
ATOM   4046  HA  LEU C  46       3.672  27.741 -21.989  1.00  0.00           H
ATOM   4047  HB2 LEU C  46       2.808  30.149 -20.316  1.00  0.00           H
ATOM   4048  HB3 LEU C  46       4.323  29.875 -21.123  1.00  0.00           H
ATOM   4049  HG  LEU C  46       3.084  31.615 -22.210  1.00  0.00           H
ATOM   4050 HD11 LEU C  46       3.231  30.691 -24.502  1.00  0.00           H
ATOM   4051 HD12 LEU C  46       4.569  30.158 -23.435  1.00  0.00           H
ATOM   4052 HD13 LEU C  46       3.258  29.037 -23.841  1.00  0.00           H
ATOM   4053 HD21 LEU C  46       1.018  31.384 -23.335  1.00  0.00           H
ATOM   4054 HD22 LEU C  46       0.749  30.619 -21.752  1.00  0.00           H
ATOM   4055 HD23 LEU C  46       1.107  29.643 -23.183  1.00  0.00           H
ATOM   4056  N   SER C  47       2.578  27.411 -18.946  1.00 85.95           N
ATOM   4057  CA  SER C  47       2.945  27.185 -17.563  1.00 85.95           C
ATOM   4058  CB  SER C  47       1.769  27.042 -16.610  1.00 85.95           C
ATOM   4059  OG  SER C  47       2.278  26.777 -15.304  1.00 85.95           O
ATOM   4060  C   SER C  47       3.865  25.971 -17.446  1.00 85.95           C
ATOM   4061  O   SER C  47       3.481  24.854 -17.829  1.00 85.95           O
ATOM   4062  H   SER C  47       1.654  27.782 -19.146  1.00  0.00           H
ATOM   4063  HA  SER C  47       3.447  28.097 -17.261  1.00  0.00           H
ATOM   4064  HB2 SER C  47       1.205  27.974 -16.592  1.00  0.00           H
ATOM   4065  HB3 SER C  47       1.126  26.224 -16.931  1.00  0.00           H
ATOM   4066  HG  SER C  47       1.848  27.370 -14.683  1.00  0.00           H
ATOM   4067  N   PRO C  48       4.949  26.133 -16.671  1.00 97.53           N
ATOM   4068  CA  PRO C  48       5.863  25.063 -16.344  1.00 97.53           C
ATOM   4069  CD  PRO C  48       5.508  27.420 -16.268  1.00 97.53           C
ATOM   4070  CB  PRO C  48       6.879  25.729 -15.401  1.00 97.53           C
ATOM   4071  CG  PRO C  48       6.954  27.161 -15.911  1.00 97.53           C
ATOM   4072  C   PRO C  48       5.173  23.784 -15.789  1.00 97.53           C
ATOM   4073  O   PRO C  48       5.628  22.686 -16.088  1.00 97.53           O
ATOM   4074  HA  PRO C  48       6.395  24.823 -17.259  1.00  0.00           H
ATOM   4075  HD2 PRO C  48       4.968  27.791 -15.397  1.00  0.00           H
ATOM   4076  HD3 PRO C  48       5.477  28.146 -17.083  1.00  0.00           H
ATOM   4077  HB2 PRO C  48       7.874  25.312 -15.457  1.00  0.00           H
ATOM   4078  HB3 PRO C  48       6.519  25.703 -14.374  1.00  0.00           H
ATOM   4079  HG2 PRO C  48       7.566  27.212 -16.815  1.00  0.00           H
ATOM   4080  HG3 PRO C  48       7.319  27.849 -15.150  1.00  0.00           H
ATOM   4081  N   MET C  49       3.998  23.831 -15.135  1.00163.22           N
ATOM   4082  CA  MET C  49       3.458  22.608 -14.495  1.00163.22           C
ATOM   4083  CB  MET C  49       2.293  22.861 -13.533  1.00163.22           C
ATOM   4084  CG  MET C  49       0.884  22.737 -14.153  1.00163.22           C
ATOM   4085  SD  MET C  49       0.334  24.090 -15.208  1.00163.22           S
ATOM   4086  CE  MET C  49       0.106  25.316 -13.908  1.00163.22           C
ATOM   4087  C   MET C  49       3.097  21.446 -15.420  1.00163.22           C
ATOM   4088  O   MET C  49       2.829  20.348 -14.926  1.00163.22           O
ATOM   4089  H   MET C  49       3.541  24.725 -15.013  1.00  0.00           H
ATOM   4090  HA  MET C  49       4.264  22.225 -13.897  1.00  0.00           H
ATOM   4091  HB2 MET C  49       2.426  23.813 -13.024  1.00  0.00           H
ATOM   4092  HB3 MET C  49       2.355  22.079 -12.772  1.00  0.00           H
ATOM   4093  HG2 MET C  49       0.800  21.815 -14.727  1.00  0.00           H
ATOM   4094  HG3 MET C  49       0.167  22.645 -13.341  1.00  0.00           H
ATOM   4095  HE1 MET C  49      -0.638  24.948 -13.206  1.00  0.00           H
ATOM   4096  HE2 MET C  49       1.051  25.475 -13.385  1.00  0.00           H
ATOM   4097  HE3 MET C  49      -0.219  26.255 -14.353  1.00  0.00           H
ATOM   4098  N   ARG C  50       2.689  21.745 -16.655  1.00189.04           N
ATOM   4099  CA  ARG C  50       2.291  20.682 -17.581  1.00189.04           C
ATOM   4100  CB  ARG C  50       1.255  21.154 -18.590  1.00189.04           C
ATOM   4101  CG  ARG C  50      -0.051  21.407 -17.848  1.00189.04           C
ATOM   4102  CD  ARG C  50      -1.188  21.579 -18.839  1.00189.04           C
ATOM   4103  NE  ARG C  50      -2.441  21.730 -18.092  1.00189.04           N
ATOM   4104  CZ  ARG C  50      -3.271  20.780 -17.722  1.00189.04           C
ATOM   4105  NH1 ARG C  50      -3.055  19.527 -18.003  1.00189.04           N
ATOM   4106  NH2 ARG C  50      -4.371  21.085 -17.090  1.00189.04           N
ATOM   4107  C   ARG C  50       3.497  20.088 -18.260  1.00189.04           C
ATOM   4108  O   ARG C  50       4.540  20.707 -18.407  1.00189.04           O
ATOM   4109  H   ARG C  50       2.870  22.684 -17.002  1.00  0.00           H
ATOM   4110  HA  ARG C  50       1.864  19.863 -17.002  1.00  0.00           H
ATOM   4111  HB2 ARG C  50       1.594  22.060 -19.095  1.00  0.00           H
ATOM   4112  HB3 ARG C  50       1.095  20.365 -19.327  1.00  0.00           H
ATOM   4113  HG2 ARG C  50      -0.275  20.567 -17.188  1.00  0.00           H
ATOM   4114  HG3 ARG C  50       0.040  22.312 -17.252  1.00  0.00           H
ATOM   4115  HD2 ARG C  50      -1.232  20.721 -19.511  1.00  0.00           H
ATOM   4116  HD3 ARG C  50      -1.000  22.474 -19.438  1.00  0.00           H
ATOM   4117  HE  ARG C  50      -2.674  22.685 -17.870  1.00  0.00           H
ATOM   4118 HH11 ARG C  50      -2.221  19.314 -18.526  1.00  0.00           H
ATOM   4119 HH12 ARG C  50      -3.697  18.799 -17.767  1.00  0.00           H
ATOM   4120 HH21 ARG C  50      -4.570  22.067 -16.997  1.00  0.00           H
ATOM   4121 HH22 ARG C  50      -5.103  20.406 -17.077  1.00  0.00           H
ATOM   4122  N   THR C  51       3.332  18.848 -18.701  1.00264.59           N
ATOM   4123  CA  THR C  51       4.351  18.239 -19.528  1.00264.59           C
ATOM   4124  CB  THR C  51       4.486  16.733 -19.372  1.00264.59           C
ATOM   4125  OG1 THR C  51       5.645  16.275 -20.029  1.00264.59           O
ATOM   4126  CG2 THR C  51       3.311  15.936 -19.901  1.00264.59           C
ATOM   4127  C   THR C  51       4.045  18.644 -20.929  1.00264.59           C
ATOM   4128  O   THR C  51       2.964  18.445 -21.482  1.00264.59           O
ATOM   4129  H   THR C  51       2.416  18.444 -18.688  1.00  0.00           H
ATOM   4130  HA  THR C  51       5.328  18.651 -19.250  1.00  0.00           H
ATOM   4131  HB  THR C  51       4.577  16.535 -18.321  1.00  0.00           H
ATOM   4132 HG21 THR C  51       3.281  14.979 -19.386  1.00  0.00           H
ATOM   4133 HG22 THR C  51       3.431  15.783 -20.974  1.00  0.00           H
ATOM   4134 HG23 THR C  51       2.387  16.480 -19.716  1.00  0.00           H
ATOM   4135  HG1 THR C  51       6.131  15.711 -19.414  1.00  0.00           H
ATOM   4136  N   MET C  52       5.057  19.246 -21.471  1.00303.82           N
ATOM   4137  CA  MET C  52       5.324  19.176 -22.860  1.00303.82           C
ATOM   4138  CB  MET C  52       4.865  20.501 -23.467  1.00303.82           C
ATOM   4139  CG  MET C  52       5.483  21.710 -22.792  1.00303.82           C
ATOM   4140  SD  MET C  52       4.948  23.196 -23.605  1.00303.82           S
ATOM   4141  CE  MET C  52       3.545  23.485 -22.543  1.00303.82           C
ATOM   4142  C   MET C  52       6.802  18.825 -22.883  1.00303.82           C
ATOM   4143  O   MET C  52       7.459  18.622 -21.853  1.00303.82           O
ATOM   4144  H   MET C  52       5.886  19.355 -20.893  1.00  0.00           H
ATOM   4145  HA  MET C  52       4.773  18.364 -23.330  1.00  0.00           H
ATOM   4146  HB2 MET C  52       3.783  20.580 -23.335  1.00  0.00           H
ATOM   4147  HB3 MET C  52       5.081  20.533 -24.534  1.00  0.00           H
ATOM   4148  HG2 MET C  52       5.214  21.763 -21.736  1.00  0.00           H
ATOM   4149  HG3 MET C  52       6.548  21.629 -22.833  1.00  0.00           H
ATOM   4150  HE1 MET C  52       3.160  22.551 -22.142  1.00  0.00           H
ATOM   4151  HE2 MET C  52       3.859  24.126 -21.716  1.00  0.00           H
ATOM   4152  HE3 MET C  52       2.776  23.968 -23.140  1.00  0.00           H
ATOM   4153  N   ARG C  53       7.385  18.837 -24.057  1.00331.74           N
ATOM   4154  CA  ARG C  53       8.806  19.109 -24.082  1.00331.74           C
ATOM   4155  CB  ARG C  53       9.169  18.809 -25.514  1.00331.74           C
ATOM   4156  CG  ARG C  53      10.601  18.609 -25.973  1.00331.74           C
ATOM   4157  CD  ARG C  53      11.504  17.845 -25.016  1.00331.74           C
ATOM   4158  NE  ARG C  53      11.244  16.450 -25.343  1.00331.74           N
ATOM   4159  CZ  ARG C  53      11.562  16.021 -26.545  1.00331.74           C
ATOM   4160  NH1 ARG C  53      12.464  16.674 -27.246  1.00331.74           N
ATOM   4161  NH2 ARG C  53      10.701  15.244 -27.142  1.00331.74           N
ATOM   4162  C   ARG C  53       8.902  20.568 -23.632  1.00331.74           C
ATOM   4163  O   ARG C  53       8.242  21.415 -24.217  1.00331.74           O
ATOM   4164  H   ARG C  53       6.837  19.203 -24.827  1.00  0.00           H
ATOM   4165  HA  ARG C  53       9.339  18.475 -23.373  1.00  0.00           H
ATOM   4166  HB2 ARG C  53       8.649  17.901 -25.820  1.00  0.00           H
ATOM   4167  HB3 ARG C  53       8.702  19.588 -26.052  1.00  0.00           H
ATOM   4168  HG2 ARG C  53      10.466  18.122 -26.927  1.00  0.00           H
ATOM   4169  HG3 ARG C  53      11.158  19.417 -26.363  1.00  0.00           H
ATOM   4170  HD2 ARG C  53      12.548  18.110 -25.199  1.00  0.00           H
ATOM   4171  HD3 ARG C  53      11.289  18.082 -23.975  1.00  0.00           H
ATOM   4172  HE  ARG C  53      10.371  16.101 -24.978  1.00  0.00           H
ATOM   4173 HH11 ARG C  53      12.850  17.532 -26.890  1.00  0.00           H
ATOM   4174 HH12 ARG C  53      12.638  16.476 -28.221  1.00  0.00           H
ATOM   4175 HH21 ARG C  53       9.887  14.896 -26.668  1.00  0.00           H
ATOM   4176 HH22 ARG C  53      10.847  14.970 -28.103  1.00  0.00           H
ATOM   4177  N   GLN C  54       9.442  20.792 -22.453  1.00254.62           N
ATOM   4178  CA  GLN C  54       9.757  22.111 -21.935  1.00254.62           C
ATOM   4179  CB  GLN C  54       8.531  22.859 -21.436  1.00254.62           C
ATOM   4180  CG  GLN C  54       7.776  22.195 -20.307  1.00254.62           C
ATOM   4181  CD  GLN C  54       6.633  23.105 -19.905  1.00254.62           C
ATOM   4182  OE1 GLN C  54       6.188  23.989 -20.605  1.00254.62           O
ATOM   4183  NE2 GLN C  54       6.137  22.973 -18.723  1.00254.62           N
ATOM   4184  C   GLN C  54      10.859  21.986 -20.882  1.00254.62           C
ATOM   4185  O   GLN C  54      11.551  20.967 -20.851  1.00254.62           O
ATOM   4186  H   GLN C  54       9.808  20.015 -21.928  1.00  0.00           H
ATOM   4187  HA  GLN C  54      10.113  22.713 -22.751  1.00  0.00           H
ATOM   4188  HB2 GLN C  54       8.842  23.837 -21.073  1.00  0.00           H
ATOM   4189  HB3 GLN C  54       7.867  23.048 -22.275  1.00  0.00           H
ATOM   4190  HG2 GLN C  54       8.448  22.059 -19.461  1.00  0.00           H
ATOM   4191  HG3 GLN C  54       7.390  21.226 -20.618  1.00  0.00           H
ATOM   4192 HE21 GLN C  54       6.383  22.233 -18.083  1.00  0.00           H
ATOM   4193 HE22 GLN C  54       5.341  23.556 -18.525  1.00  0.00           H
ATOM   4194  N   MET C  55      11.064  23.062 -20.117  1.00128.95           N
ATOM   4195  CA  MET C  55      12.227  23.280 -19.251  1.00128.95           C
ATOM   4196  CB  MET C  55      12.470  24.719 -18.698  1.00128.95           C
ATOM   4197  CG  MET C  55      13.159  25.859 -19.404  1.00128.95           C
ATOM   4198  SD  MET C  55      14.608  25.416 -20.295  1.00128.95           S
ATOM   4199  CE  MET C  55      15.787  25.695 -18.991  1.00128.95           C
ATOM   4200  C   MET C  55      11.930  22.571 -17.985  1.00128.95           C
ATOM   4201  O   MET C  55      12.832  22.082 -17.323  1.00128.95           O
ATOM   4202  H   MET C  55      10.483  23.867 -20.309  1.00  0.00           H
ATOM   4203  HA  MET C  55      13.082  22.836 -19.710  1.00  0.00           H
ATOM   4204  HB2 MET C  55      11.525  25.135 -18.353  1.00  0.00           H
ATOM   4205  HB3 MET C  55      13.120  24.597 -17.831  1.00  0.00           H
ATOM   4206  HG2 MET C  55      13.448  26.594 -18.648  1.00  0.00           H
ATOM   4207  HG3 MET C  55      12.491  26.398 -20.045  1.00  0.00           H
ATOM   4208  HE1 MET C  55      15.705  26.704 -18.598  1.00  0.00           H
ATOM   4209  HE2 MET C  55      15.494  24.987 -18.244  1.00  0.00           H
ATOM   4210  HE3 MET C  55      16.815  25.480 -19.265  1.00  0.00           H
ATOM   4211  N   LEU C  56      10.689  22.842 -17.564  1.00149.62           N
ATOM   4212  CA  LEU C  56      10.198  22.356 -16.333  1.00149.62           C
ATOM   4213  CB  LEU C  56       8.737  22.786 -16.201  1.00149.62           C
ATOM   4214  CG  LEU C  56       8.274  22.628 -14.745  1.00149.62           C
ATOM   4215  CD1 LEU C  56       7.895  21.169 -14.502  1.00149.62           C
ATOM   4216  CD2 LEU C  56       9.241  23.187 -13.705  1.00149.62           C
ATOM   4217  C   LEU C  56      10.392  20.853 -16.346  1.00149.62           C
ATOM   4218  O   LEU C  56      11.140  20.344 -15.536  1.00149.62           O
ATOM   4219  H   LEU C  56      10.092  23.411 -18.144  1.00  0.00           H
ATOM   4220  HA  LEU C  56      10.821  22.799 -15.561  1.00  0.00           H
ATOM   4221  HB2 LEU C  56       8.099  22.193 -16.856  1.00  0.00           H
ATOM   4222  HB3 LEU C  56       8.642  23.810 -16.545  1.00  0.00           H
ATOM   4223  HG  LEU C  56       7.385  23.223 -14.594  1.00  0.00           H
ATOM   4224 HD21 LEU C  56       8.736  23.287 -12.748  1.00  0.00           H
ATOM   4225 HD22 LEU C  56       9.602  24.166 -14.021  1.00  0.00           H
ATOM   4226 HD23 LEU C  56      10.085  22.504 -13.575  1.00  0.00           H
ATOM   4227 HD11 LEU C  56       8.339  20.490 -15.203  1.00  0.00           H
ATOM   4228 HD12 LEU C  56       6.828  21.039 -14.642  1.00  0.00           H
ATOM   4229 HD13 LEU C  56       8.232  20.845 -13.521  1.00  0.00           H
ATOM   4230  N   ASP C  57       9.857  20.220 -17.403  1.00 88.52           N
ATOM   4231  CA  ASP C  57       9.737  18.770 -17.513  1.00 88.52           C
ATOM   4232  CB  ASP C  57      11.131  18.133 -17.670  1.00 88.52           C
ATOM   4233  CG  ASP C  57      11.081  16.650 -18.064  1.00 88.52           C
ATOM   4234  OD1 ASP C  57       9.953  16.163 -18.361  1.00 88.52           O
ATOM   4235  OD2 ASP C  57      12.153  16.089 -18.401  1.00 88.52           O
ATOM   4236  C   ASP C  57       8.995  18.197 -16.303  1.00 88.52           C
ATOM   4237  O   ASP C  57       9.579  18.041 -15.244  1.00 88.52           O
ATOM   4238  H   ASP C  57       9.328  20.789 -18.037  1.00  0.00           H
ATOM   4239  HA  ASP C  57       9.156  18.547 -18.406  1.00  0.00           H
ATOM   4240  HB2 ASP C  57      11.687  18.685 -18.428  1.00  0.00           H
ATOM   4241  HB3 ASP C  57      11.676  18.226 -16.727  1.00  0.00           H
ATOM   4242  N   THR C  58       7.710  17.845 -16.427  1.00113.60           N
ATOM   4243  CA  THR C  58       6.926  17.484 -15.225  1.00113.60           C
ATOM   4244  CB  THR C  58       5.529  16.961 -15.527  1.00113.60           C
ATOM   4245  OG1 THR C  58       5.542  15.839 -16.393  1.00113.60           O
ATOM   4246  CG2 THR C  58       4.742  18.061 -16.179  1.00113.60           C
ATOM   4247  C   THR C  58       7.575  16.388 -14.424  1.00113.60           C
ATOM   4248  O   THR C  58       7.491  16.428 -13.211  1.00113.60           O
ATOM   4249  H   THR C  58       7.273  17.842 -17.332  1.00  0.00           H
ATOM   4250  HA  THR C  58       6.841  18.356 -14.574  1.00  0.00           H
ATOM   4251  HB  THR C  58       5.027  16.680 -14.600  1.00  0.00           H
ATOM   4252  HG1 THR C  58       4.697  15.397 -16.294  1.00  0.00           H
ATOM   4253 HG21 THR C  58       4.705  18.911 -15.505  1.00  0.00           H
ATOM   4254 HG22 THR C  58       5.275  18.378 -17.068  1.00  0.00           H
ATOM   4255 HG23 THR C  58       3.737  17.712 -16.405  1.00  0.00           H
ATOM   4256  N   MET C  59       8.194  15.421 -15.110  1.00125.31           N
ATOM   4257  CA  MET C  59       8.762  14.224 -14.502  1.00125.31           C
ATOM   4258  CB  MET C  59       9.383  13.343 -15.594  1.00125.31           C
ATOM   4259  CG  MET C  59      10.681  13.925 -16.195  1.00125.31           C
ATOM   4260  SD  MET C  59      12.291  13.759 -15.345  1.00125.31           S
ATOM   4261  CE  MET C  59      12.396  11.983 -15.080  1.00125.31           C
ATOM   4262  C   MET C  59       9.820  14.526 -13.441  1.00125.31           C
ATOM   4263  O   MET C  59      10.257  13.580 -12.786  1.00125.31           O
ATOM   4264  H   MET C  59       8.336  15.586 -16.095  1.00  0.00           H
ATOM   4265  HA  MET C  59       7.949  13.680 -14.022  1.00  0.00           H
ATOM   4266  HB2 MET C  59       9.566  12.351 -15.186  1.00  0.00           H
ATOM   4267  HB3 MET C  59       8.652  13.236 -16.397  1.00  0.00           H
ATOM   4268  HG2 MET C  59      10.513  14.992 -16.296  1.00  0.00           H
ATOM   4269  HG3 MET C  59      10.803  13.513 -17.194  1.00  0.00           H
ATOM   4270  HE1 MET C  59      13.273  11.769 -14.472  1.00  0.00           H
ATOM   4271  HE2 MET C  59      12.475  11.492 -16.048  1.00  0.00           H
ATOM   4272  HE3 MET C  59      11.511  11.637 -14.547  1.00  0.00           H
ATOM   4273  N   ASP C  60      10.382  15.740 -13.485  1.00156.02           N
ATOM   4274  CA  ASP C  60      11.353  16.233 -12.529  1.00156.02           C
ATOM   4275  CB  ASP C  60      11.957  17.564 -13.041  1.00156.02           C
ATOM   4276  CG  ASP C  60      11.147  18.876 -12.803  1.00156.02           C
ATOM   4277  OD1 ASP C  60       9.990  18.778 -12.319  1.00156.02           O
ATOM   4278  OD2 ASP C  60      11.887  19.825 -12.462  1.00156.02           O
ATOM   4279  C   ASP C  60      10.749  16.357 -11.122  1.00156.02           C
ATOM   4280  O   ASP C  60       9.727  15.738 -10.799  1.00156.02           O
ATOM   4281  H   ASP C  60       9.945  16.455 -14.059  1.00  0.00           H
ATOM   4282  HA  ASP C  60      12.155  15.499 -12.464  1.00  0.00           H
ATOM   4283  HB2 ASP C  60      12.913  17.677 -12.522  1.00  0.00           H
ATOM   4284  HB3 ASP C  60      12.205  17.466 -14.100  1.00  0.00           H
ATOM   4285  N   ARG C  61      11.362  17.240 -10.325  1.00119.57           N
ATOM   4286  CA  ARG C  61      10.969  17.569  -8.963  1.00119.57           C
ATOM   4287  CB  ARG C  61      11.653  18.842  -8.480  1.00119.57           C
ATOM   4288  CG  ARG C  61      13.176  18.676  -8.438  1.00119.57           C
ATOM   4289  CD  ARG C  61      13.806  19.913  -7.789  1.00119.57           C
ATOM   4290  NE  ARG C  61      13.542  19.950  -6.333  1.00119.57           N
ATOM   4291  CZ  ARG C  61      14.225  19.314  -5.400  1.00119.57           C
ATOM   4292  NH1 ARG C  61      15.288  18.618  -5.691  1.00119.57           N
ATOM   4293  NH2 ARG C  61      13.857  19.361  -4.152  1.00119.57           N
ATOM   4294  C   ARG C  61       9.468  17.701  -8.799  1.00119.57           C
ATOM   4295  O   ARG C  61       8.965  17.141  -7.843  1.00119.57           O
ATOM   4296  H   ARG C  61      12.001  17.871 -10.787  1.00  0.00           H
ATOM   4297  HA  ARG C  61      11.284  16.768  -8.301  1.00  0.00           H
ATOM   4298  HB2 ARG C  61      11.286  19.045  -7.473  1.00  0.00           H
ATOM   4299  HB3 ARG C  61      11.386  19.679  -9.130  1.00  0.00           H
ATOM   4300  HG2 ARG C  61      13.436  17.782  -7.867  1.00  0.00           H
ATOM   4301  HG3 ARG C  61      13.561  18.568  -9.452  1.00  0.00           H
ATOM   4302  HD2 ARG C  61      13.390  20.804  -8.263  1.00  0.00           H
ATOM   4303  HD3 ARG C  61      14.879  19.908  -7.981  1.00  0.00           H
ATOM   4304  HE  ARG C  61      12.687  20.400  -6.046  1.00  0.00           H
ATOM   4305 HH11 ARG C  61      15.468  18.455  -6.666  1.00  0.00           H
ATOM   4306 HH12 ARG C  61      15.728  18.051  -4.994  1.00  0.00           H
ATOM   4307 HH21 ARG C  61      12.970  19.773  -3.911  1.00  0.00           H
ATOM   4308 HH22 ARG C  61      14.335  18.811  -3.465  1.00  0.00           H
ATOM   4309  N   MET C  62       8.721  18.363  -9.683  1.00103.40           N
ATOM   4310  CA  MET C  62       7.294  18.538  -9.382  1.00103.40           C
ATOM   4311  CB  MET C  62       6.635  19.559 -10.291  1.00103.40           C
ATOM   4312  CG  MET C  62       6.498  19.164 -11.765  1.00103.40           C
ATOM   4313  SD  MET C  62       5.292  20.206 -12.607  1.00103.40           S
ATOM   4314  CE  MET C  62       6.023  21.814 -12.177  1.00103.40           C
ATOM   4315  C   MET C  62       6.497  17.232  -9.382  1.00103.40           C
ATOM   4316  O   MET C  62       5.614  17.067  -8.540  1.00103.40           O
ATOM   4317  H   MET C  62       9.135  18.672 -10.565  1.00  0.00           H
ATOM   4318  HA  MET C  62       7.225  18.935  -8.368  1.00  0.00           H
ATOM   4319  HB2 MET C  62       5.630  19.733  -9.902  1.00  0.00           H
ATOM   4320  HB3 MET C  62       7.197  20.486 -10.199  1.00  0.00           H
ATOM   4321  HG2 MET C  62       7.470  19.222 -12.254  1.00  0.00           H
ATOM   4322  HG3 MET C  62       6.135  18.148 -11.869  1.00  0.00           H
ATOM   4323  HE1 MET C  62       5.479  22.251 -11.344  1.00  0.00           H
ATOM   4324  HE2 MET C  62       6.002  22.481 -13.033  1.00  0.00           H
ATOM   4325  HE3 MET C  62       7.072  21.688 -11.910  1.00  0.00           H
ATOM   4326  N   PHE C  63       6.701  16.361 -10.374  1.00 39.24           N
ATOM   4327  CA  PHE C  63       5.934  15.125 -10.443  1.00 39.24           C
ATOM   4328  CB  PHE C  63       5.963  14.508 -11.839  1.00 39.24           C
ATOM   4329  CG  PHE C  63       5.115  13.272 -11.933  1.00 39.24           C
ATOM   4330  CD1 PHE C  63       3.735  13.417 -12.141  1.00 39.24           C
ATOM   4331  CD2 PHE C  63       5.670  12.007 -11.672  1.00 39.24           C
ATOM   4332  CE1 PHE C  63       2.900  12.291 -12.097  1.00 39.24           C
ATOM   4333  CE2 PHE C  63       4.834  10.882 -11.620  1.00 39.24           C
ATOM   4334  CZ  PHE C  63       3.451  11.023 -11.845  1.00 39.24           C
ATOM   4335  C   PHE C  63       6.460  14.118  -9.432  1.00 39.24           C
ATOM   4336  O   PHE C  63       5.661  13.399  -8.838  1.00 39.24           O
ATOM   4337  H   PHE C  63       7.435  16.535 -11.059  1.00  0.00           H
ATOM   4338  HA  PHE C  63       4.896  15.344 -10.190  1.00  0.00           H
ATOM   4339  HB2 PHE C  63       6.994  14.257 -12.091  1.00  0.00           H
ATOM   4340  HB3 PHE C  63       5.565  15.225 -12.555  1.00  0.00           H
ATOM   4341  HD1 PHE C  63       3.318  14.405 -12.272  1.00  0.00           H
ATOM   4342  HD2 PHE C  63       6.723  11.920 -11.431  1.00  0.00           H
ATOM   4343  HE1 PHE C  63       1.833  12.412 -12.196  1.00  0.00           H
ATOM   4344  HE2 PHE C  63       5.248   9.923 -11.341  1.00  0.00           H
ATOM   4345  HZ  PHE C  63       2.805  10.164 -11.754  1.00  0.00           H
ATOM   4346  N   GLU C  64       7.786  13.994  -9.314  1.00 56.06           N
ATOM   4347  CA  GLU C  64       8.381  13.080  -8.339  1.00 56.06           C
ATOM   4348  CB  GLU C  64       9.906  12.929  -8.537  1.00 56.06           C
ATOM   4349  CG  GLU C  64      10.730  14.151  -8.097  1.00 56.06           C
ATOM   4350  CD  GLU C  64      12.245  14.088  -8.398  1.00 56.06           C
ATOM   4351  OE1 GLU C  64      12.711  13.122  -9.051  1.00 56.06           O
ATOM   4352  OE2 GLU C  64      12.971  15.006  -7.939  1.00 56.06           O
ATOM   4353  C   GLU C  64       8.023  13.471  -6.898  1.00 56.06           C
ATOM   4354  O   GLU C  64       7.669  12.574  -6.135  1.00 56.06           O
ATOM   4355  H   GLU C  64       8.399  14.608  -9.853  1.00  0.00           H
ATOM   4356  HA  GLU C  64       7.937  12.099  -8.510  1.00  0.00           H
ATOM   4357  HB2 GLU C  64      10.234  12.073  -7.948  1.00  0.00           H
ATOM   4358  HB3 GLU C  64      10.098  12.718  -9.590  1.00  0.00           H
ATOM   4359  HG2 GLU C  64      10.300  14.998  -8.606  1.00  0.00           H
ATOM   4360  HG3 GLU C  64      10.588  14.323  -7.029  1.00  0.00           H
ATOM   4361  N   ASP C  65       7.975  14.775  -6.574  1.00 93.70           N
ATOM   4362  CA  ASP C  65       7.720  15.275  -5.212  1.00 93.70           C
ATOM   4363  CB  ASP C  65       7.910  16.811  -5.154  1.00 93.70           C
ATOM   4364  CG  ASP C  65       7.764  17.449  -3.770  1.00 93.70           C
ATOM   4365  OD1 ASP C  65       7.802  16.708  -2.770  1.00 93.70           O
ATOM   4366  OD2 ASP C  65       7.811  18.703  -3.720  1.00 93.70           O
ATOM   4367  C   ASP C  65       6.312  14.885  -4.753  1.00 93.70           C
ATOM   4368  O   ASP C  65       6.127  14.074  -3.844  1.00 93.70           O
ATOM   4369  H   ASP C  65       8.256  15.460  -7.270  1.00  0.00           H
ATOM   4370  HA  ASP C  65       8.440  14.818  -4.535  1.00  0.00           H
ATOM   4371  HB2 ASP C  65       7.199  17.292  -5.832  1.00  0.00           H
ATOM   4372  HB3 ASP C  65       8.922  17.048  -5.478  1.00  0.00           H
ATOM   4373  N   THR C  66       5.313  15.234  -5.571  1.00192.12           N
ATOM   4374  CA  THR C  66       3.911  14.938  -5.264  1.00192.12           C
ATOM   4375  CB  THR C  66       3.088  16.197  -4.927  1.00192.12           C
ATOM   4376  OG1 THR C  66       2.780  16.981  -6.061  1.00192.12           O
ATOM   4377  CG2 THR C  66       3.774  17.075  -3.881  1.00192.12           C
ATOM   4378  C   THR C  66       3.287  14.039  -6.321  1.00192.12           C
ATOM   4379  O   THR C  66       2.279  14.397  -6.941  1.00192.12           O
ATOM   4380  H   THR C  66       5.536  15.794  -6.386  1.00  0.00           H
ATOM   4381  HA  THR C  66       3.887  14.346  -4.351  1.00  0.00           H
ATOM   4382  HB  THR C  66       2.142  15.856  -4.507  1.00  0.00           H
ATOM   4383  HG1 THR C  66       2.482  16.344  -6.726  1.00  0.00           H
ATOM   4384 HG21 THR C  66       3.140  17.924  -3.636  1.00  0.00           H
ATOM   4385 HG22 THR C  66       4.730  17.445  -4.256  1.00  0.00           H
ATOM   4386 HG23 THR C  66       3.960  16.488  -2.982  1.00  0.00           H
ATOM   4387  N   MET C  67       3.836  12.827  -6.480  1.00 98.94           N
ATOM   4388  CA  MET C  67       3.220  11.825  -7.357  1.00 98.94           C
ATOM   4389  CB  MET C  67       4.132  10.607  -7.603  1.00 98.94           C
ATOM   4390  CG  MET C  67       3.426   9.622  -8.548  1.00 98.94           C
ATOM   4391  SD  MET C  67       4.275   8.055  -8.870  1.00 98.94           S
ATOM   4392  CE  MET C  67       3.979   7.244  -7.277  1.00 98.94           C
ATOM   4393  C   MET C  67       1.811  11.439  -6.855  1.00 98.94           C
ATOM   4394  O   MET C  67       0.862  11.481  -7.646  1.00 98.94           O
ATOM   4395  H   MET C  67       4.729  12.641  -6.033  1.00  0.00           H
ATOM   4396  HA  MET C  67       3.089  12.306  -8.327  1.00  0.00           H
ATOM   4397  HB2 MET C  67       5.070  10.929  -8.056  1.00  0.00           H
ATOM   4398  HB3 MET C  67       4.382  10.106  -6.673  1.00  0.00           H
ATOM   4399  HG2 MET C  67       3.278  10.135  -9.491  1.00  0.00           H
ATOM   4400  HG3 MET C  67       2.439   9.377  -8.160  1.00  0.00           H
ATOM   4401  HE1 MET C  67       4.450   6.262  -7.279  1.00  0.00           H
ATOM   4402  HE2 MET C  67       2.907   7.133  -7.118  1.00  0.00           H
ATOM   4403  HE3 MET C  67       4.405   7.844  -6.475  1.00  0.00           H
ATOM   4404  N   PRO C  68       1.599  11.145  -5.551  1.00224.24           N
ATOM   4405  CA  PRO C  68       0.259  11.126  -4.980  1.00224.24           C
ATOM   4406  CD  PRO C  68       2.551  10.645  -4.568  1.00224.24           C
ATOM   4407  CB  PRO C  68       0.385  10.560  -3.561  1.00224.24           C
ATOM   4408  CG  PRO C  68       1.720   9.824  -3.586  1.00224.24           C
ATOM   4409  C   PRO C  68      -0.374  12.521  -4.966  1.00224.24           C
ATOM   4410  O   PRO C  68       0.185  13.475  -4.429  1.00224.24           O
ATOM   4411  HA  PRO C  68      -0.355  10.453  -5.579  1.00  0.00           H
ATOM   4412  HD2 PRO C  68       3.040  11.476  -4.056  1.00  0.00           H
ATOM   4413  HD3 PRO C  68       3.290   9.981  -5.005  1.00  0.00           H
ATOM   4414  HB2 PRO C  68      -0.441   9.887  -3.329  1.00  0.00           H
ATOM   4415  HB3 PRO C  68       0.435  11.367  -2.829  1.00  0.00           H
ATOM   4416  HG2 PRO C  68       1.574   8.819  -3.985  1.00  0.00           H
ATOM   4417  HG3 PRO C  68       2.181   9.784  -2.600  1.00  0.00           H
ATOM   4418  N   VAL C  69      -1.671  12.564  -5.273  1.00205.95           N
ATOM   4419  CA  VAL C  69      -2.527  13.748  -5.093  1.00205.95           C
ATOM   4420  CB  VAL C  69      -3.632  13.811  -6.164  1.00205.95           C
ATOM   4421  CG1 VAL C  69      -2.998  14.008  -7.548  1.00205.95           C
ATOM   4422  CG2 VAL C  69      -4.571  12.590  -6.168  1.00205.95           C
ATOM   4423  C   VAL C  69      -3.065  13.842  -3.661  1.00205.95           C
ATOM   4424  O   VAL C  69      -4.274  13.848  -3.427  1.00205.95           O
ATOM   4425  H   VAL C  69      -2.101  11.711  -5.590  1.00  0.00           H
ATOM   4426  HA  VAL C  69      -1.903  14.633  -5.227  1.00  0.00           H
ATOM   4427  HB  VAL C  69      -4.237  14.699  -5.976  1.00  0.00           H
ATOM   4428 HG11 VAL C  69      -3.775  14.145  -8.297  1.00  0.00           H
ATOM   4429 HG12 VAL C  69      -2.384  13.145  -7.812  1.00  0.00           H
ATOM   4430 HG13 VAL C  69      -2.360  14.893  -7.532  1.00  0.00           H
ATOM   4431 HG21 VAL C  69      -4.772  12.248  -7.183  1.00  0.00           H
ATOM   4432 HG22 VAL C  69      -4.145  11.765  -5.597  1.00  0.00           H
ATOM   4433 HG23 VAL C  69      -5.512  12.865  -5.692  1.00  0.00           H
ATOM   4434  N   SER C  70      -2.159  13.871  -2.687  1.00143.26           N
ATOM   4435  CA  SER C  70      -2.513  14.073  -1.280  1.00143.26           C
ATOM   4436  CB  SER C  70      -1.478  13.449  -0.342  1.00143.26           C
ATOM   4437  OG  SER C  70      -1.398  12.053  -0.557  1.00143.26           O
ATOM   4438  C   SER C  70      -2.637  15.565  -0.995  1.00143.26           C
ATOM   4439  O   SER C  70      -1.652  16.295  -1.052  1.00143.26           O
ATOM   4440  H   SER C  70      -1.177  13.928  -2.951  1.00  0.00           H
ATOM   4441  HA  SER C  70      -3.470  13.592  -1.080  1.00  0.00           H
ATOM   4442  HB2 SER C  70      -0.502  13.910  -0.508  1.00  0.00           H
ATOM   4443  HB3 SER C  70      -1.786  13.629   0.689  1.00  0.00           H
ATOM   4444  HG  SER C  70      -0.643  11.719  -0.061  1.00  0.00           H
ATOM   4445  N   GLY C  71      -3.848  16.040  -0.698  1.00 47.24           N
ATOM   4446  CA  GLY C  71      -4.092  17.457  -0.433  1.00 47.24           C
ATOM   4447  C   GLY C  71      -5.335  17.977  -1.140  1.00 47.24           C
ATOM   4448  O   GLY C  71      -6.411  17.389  -1.049  1.00 47.24           O
ATOM   4449  H   GLY C  71      -4.641  15.416  -0.761  1.00  0.00           H
ATOM   4450  HA2 GLY C  71      -3.239  18.050  -0.765  1.00  0.00           H
ATOM   4451  HA3 GLY C  71      -4.210  17.611   0.639  1.00  0.00           H
ATOM   4452  N   ARG C  72      -5.232  19.170  -1.735  1.00134.57           N
ATOM   4453  CA  ARG C  72      -6.357  19.814  -2.426  1.00134.57           C
ATOM   4454  CB  ARG C  72      -5.938  21.206  -2.930  1.00134.57           C
ATOM   4455  CG  ARG C  72      -7.125  21.943  -3.567  1.00134.57           C
ATOM   4456  CD  ARG C  72      -6.786  23.359  -4.030  1.00134.57           C
ATOM   4457  NE  ARG C  72      -7.954  23.965  -4.704  1.00134.57           N
ATOM   4458  CZ  ARG C  72      -8.200  23.983  -6.004  1.00134.57           C
ATOM   4459  NH1 ARG C  72      -7.375  23.471  -6.873  1.00134.57           N
ATOM   4460  NH2 ARG C  72      -9.296  24.520  -6.460  1.00134.57           N
ATOM   4461  C   ARG C  72      -6.895  18.920  -3.553  1.00134.57           C
ATOM   4462  O   ARG C  72      -6.145  18.470  -4.414  1.00134.57           O
ATOM   4463  H   ARG C  72      -4.316  19.596  -1.773  1.00  0.00           H
ATOM   4464  HA  ARG C  72      -7.156  19.923  -1.692  1.00  0.00           H
ATOM   4465  HB2 ARG C  72      -5.563  21.793  -2.089  1.00  0.00           H
ATOM   4466  HB3 ARG C  72      -5.139  21.098  -3.666  1.00  0.00           H
ATOM   4467  HG2 ARG C  72      -7.948  21.986  -2.853  1.00  0.00           H
ATOM   4468  HG3 ARG C  72      -7.451  21.391  -4.443  1.00  0.00           H
ATOM   4469  HD2 ARG C  72      -6.509  23.960  -3.162  1.00  0.00           H
ATOM   4470  HD3 ARG C  72      -5.925  23.319  -4.699  1.00  0.00           H
ATOM   4471  HE  ARG C  72      -8.642  24.388  -4.104  1.00  0.00           H
ATOM   4472 HH11 ARG C  72      -6.550  23.010  -6.528  1.00  0.00           H
ATOM   4473 HH12 ARG C  72      -7.579  23.484  -7.850  1.00  0.00           H
ATOM   4474 HH21 ARG C  72      -9.953  24.942  -5.827  1.00  0.00           H
ATOM   4475 HH22 ARG C  72      -9.467  24.560  -7.447  1.00  0.00           H
ATOM   4476  N   ASN C  73      -8.214  18.972  -3.739  1.00 75.14           N
ATOM   4477  CA  ASN C  73      -8.887  18.294  -4.843  1.00 75.14           C
ATOM   4478  CB  ASN C  73     -10.411  18.311  -4.630  1.00 75.14           C
ATOM   4479  CG  ASN C  73     -10.828  17.541  -3.395  1.00 75.14           C
ATOM   4480  OD1 ASN C  73     -10.151  16.649  -2.938  1.00 75.14           O
ATOM   4481  ND2 ASN C  73     -11.959  17.855  -2.815  1.00 75.14           N
ATOM   4482  C   ASN C  73      -8.538  18.904  -6.200  1.00 75.14           C
ATOM   4483  O   ASN C  73      -8.408  20.122  -6.352  1.00 75.14           O
ATOM   4484  H   ASN C  73      -8.768  19.464  -3.061  1.00  0.00           H
ATOM   4485  HA  ASN C  73      -8.541  17.256  -4.847  1.00  0.00           H
ATOM   4486  HB2 ASN C  73     -10.751  19.343  -4.554  1.00  0.00           H
ATOM   4487  HB3 ASN C  73     -10.903  17.844  -5.482  1.00  0.00           H
ATOM   4488 HD21 ASN C  73     -12.592  18.518  -3.216  1.00  0.00           H
ATOM   4489 HD22 ASN C  73     -12.195  17.261  -2.038  1.00  0.00           H
ATOM   4490  N   ARG C  74      -8.717  18.094  -7.249  1.00252.25           N
ATOM   4491  CA  ARG C  74      -8.439  18.540  -8.615  1.00252.25           C
ATOM   4492  CB  ARG C  74      -8.352  17.300  -9.526  1.00252.25           C
ATOM   4493  CG  ARG C  74      -7.804  17.606 -10.925  1.00252.25           C
ATOM   4494  CD  ARG C  74      -6.378  18.177 -10.876  1.00252.25           C
ATOM   4495  NE  ARG C  74      -5.935  18.565 -12.220  1.00252.25           N
ATOM   4496  CZ  ARG C  74      -6.242  19.692 -12.832  1.00252.25           C
ATOM   4497  NH1 ARG C  74      -6.970  20.627 -12.279  1.00252.25           N
ATOM   4498  NH2 ARG C  74      -5.859  19.878 -14.061  1.00252.25           N
ATOM   4499  C   ARG C  74      -9.415  19.601  -9.134  1.00252.25           C
ATOM   4500  O   ARG C  74      -9.030  20.359 -10.026  1.00252.25           O
ATOM   4501  H   ARG C  74      -8.860  17.109  -7.066  1.00  0.00           H
ATOM   4502  HA  ARG C  74      -7.470  19.033  -8.571  1.00  0.00           H
ATOM   4503  HB2 ARG C  74      -9.340  16.847  -9.624  1.00  0.00           H
ATOM   4504  HB3 ARG C  74      -7.697  16.561  -9.062  1.00  0.00           H
ATOM   4505  HG2 ARG C  74      -7.795  16.686 -11.510  1.00  0.00           H
ATOM   4506  HG3 ARG C  74      -8.466  18.308 -11.432  1.00  0.00           H
ATOM   4507  HD2 ARG C  74      -6.331  19.053 -10.230  1.00  0.00           H
ATOM   4508  HD3 ARG C  74      -5.703  17.424 -10.462  1.00  0.00           H
ATOM   4509  HE  ARG C  74      -5.338  17.906 -12.696  1.00  0.00           H
ATOM   4510 HH11 ARG C  74      -7.359  20.475 -11.356  1.00  0.00           H
ATOM   4511 HH12 ARG C  74      -7.201  21.468 -12.769  1.00  0.00           H
ATOM   4512 HH21 ARG C  74      -5.294  19.174 -14.501  1.00  0.00           H
ATOM   4513 HH22 ARG C  74      -6.096  20.732 -14.524  1.00  0.00           H
ATOM   4514  N   GLY C  75     -10.698  19.485  -8.770  1.00219.34           N
ATOM   4515  CA  GLY C  75     -11.811  20.062  -9.544  1.00219.34           C
ATOM   4516  C   GLY C  75     -12.073  19.299 -10.851  1.00219.34           C
ATOM   4517  O   GLY C  75     -12.939  19.680 -11.625  1.00219.34           O
ATOM   4518  H   GLY C  75     -10.925  18.781  -8.083  1.00  0.00           H
ATOM   4519  HA2 GLY C  75     -12.726  20.034  -8.949  1.00  0.00           H
ATOM   4520  HA3 GLY C  75     -11.594  21.103  -9.786  1.00  0.00           H
ATOM   4521  N   GLY C  76     -11.387  18.161 -11.038  1.00 59.86           N
ATOM   4522  CA  GLY C  76     -11.525  17.243 -12.169  1.00 59.86           C
ATOM   4523  C   GLY C  76     -12.930  16.649 -12.322  1.00 59.86           C
ATOM   4524  O   GLY C  76     -13.345  16.364 -13.437  1.00 59.86           O
ATOM   4525  H   GLY C  76     -10.741  17.897 -10.319  1.00  0.00           H
ATOM   4526  HA2 GLY C  76     -10.836  16.412 -12.036  1.00  0.00           H
ATOM   4527  HA3 GLY C  76     -11.227  17.752 -13.077  1.00  0.00           H
ATOM   4528  N   SER C  77     -13.688  16.600 -11.224  1.00 72.94           N
ATOM   4529  CA  SER C  77     -15.112  16.258 -11.194  1.00 72.94           C
ATOM   4530  CB  SER C  77     -15.581  16.125  -9.737  1.00 72.94           C
ATOM   4531  OG  SER C  77     -14.626  15.428  -8.951  1.00 72.94           O
ATOM   4532  C   SER C  77     -15.962  17.320 -11.898  1.00 72.94           C
ATOM   4533  O   SER C  77     -16.590  17.017 -12.901  1.00 72.94           O
ATOM   4534  H   SER C  77     -13.255  16.749 -10.330  1.00  0.00           H
ATOM   4535  HA  SER C  77     -15.267  15.306 -11.702  1.00  0.00           H
ATOM   4536  HB2 SER C  77     -15.705  17.116  -9.298  1.00  0.00           H
ATOM   4537  HB3 SER C  77     -16.543  15.610  -9.713  1.00  0.00           H
ATOM   4538  HG  SER C  77     -15.103  14.951  -8.258  1.00  0.00           H
ATOM   4539  N   GLY C  78     -15.774  18.593 -11.524  1.00 29.39           N
ATOM   4540  CA  GLY C  78     -16.495  19.730 -12.106  1.00 29.39           C
ATOM   4541  C   GLY C  78     -16.099  20.016 -13.558  1.00 29.39           C
ATOM   4542  O   GLY C  78     -16.953  20.152 -14.414  1.00 29.39           O
ATOM   4543  H   GLY C  78     -15.111  18.788 -10.796  1.00  0.00           H
ATOM   4544  HA2 GLY C  78     -16.287  20.623 -11.516  1.00  0.00           H
ATOM   4545  HA3 GLY C  78     -17.571  19.547 -12.065  1.00  0.00           H
ATOM   4546  N   VAL C  79     -14.819  19.888 -13.923  1.00115.36           N
ATOM   4547  CA  VAL C  79     -14.409  20.026 -15.343  1.00115.36           C
ATOM   4548  CB  VAL C  79     -12.898  20.248 -15.520  1.00115.36           C
ATOM   4549  CG1 VAL C  79     -12.373  21.416 -14.683  1.00115.36           C
ATOM   4550  CG2 VAL C  79     -12.132  18.974 -15.170  1.00115.36           C
ATOM   4551  C   VAL C  79     -14.810  18.828 -16.216  1.00115.36           C
ATOM   4552  O   VAL C  79     -14.668  18.908 -17.431  1.00115.36           O
ATOM   4553  H   VAL C  79     -14.127  19.709 -13.208  1.00  0.00           H
ATOM   4554  HA  VAL C  79     -14.923  20.898 -15.755  1.00  0.00           H
ATOM   4555  HB  VAL C  79     -12.694  20.479 -16.565  1.00  0.00           H
ATOM   4556 HG11 VAL C  79     -11.303  21.530 -14.846  1.00  0.00           H
ATOM   4557 HG12 VAL C  79     -12.567  21.256 -13.625  1.00  0.00           H
ATOM   4558 HG13 VAL C  79     -12.882  22.323 -15.000  1.00  0.00           H
ATOM   4559 HG21 VAL C  79     -12.230  18.244 -15.974  1.00  0.00           H
ATOM   4560 HG22 VAL C  79     -11.080  19.177 -14.991  1.00  0.00           H
ATOM   4561 HG23 VAL C  79     -12.598  18.565 -14.285  1.00  0.00           H
ATOM   4562  N   SER C  80     -15.096  17.657 -15.627  1.00 81.62           N
ATOM   4563  CA  SER C  80     -15.640  16.529 -16.390  1.00 81.62           C
ATOM   4564  CB  SER C  80     -15.835  15.293 -15.511  1.00 81.62           C
ATOM   4565  OG  SER C  80     -16.012  14.084 -16.258  1.00 81.62           O
ATOM   4566  C   SER C  80     -16.993  16.875 -16.971  1.00 81.62           C
ATOM   4567  O   SER C  80     -17.364  16.213 -17.934  1.00 81.62           O
ATOM   4568  H   SER C  80     -15.173  17.623 -14.619  1.00  0.00           H
ATOM   4569  HA  SER C  80     -14.980  16.298 -17.225  1.00  0.00           H
ATOM   4570  HB2 SER C  80     -14.979  15.163 -14.869  1.00  0.00           H
ATOM   4571  HB3 SER C  80     -16.730  15.443 -14.898  1.00  0.00           H
ATOM   4572  HG  SER C  80     -16.974  13.925 -16.266  1.00  0.00           H
ATOM   4573  N   GLU C  81     -17.693  17.847 -16.364  1.00141.38           N
ATOM   4574  CA  GLU C  81     -18.948  18.342 -16.890  1.00141.38           C
ATOM   4575  CB  GLU C  81     -19.478  19.499 -16.007  1.00141.38           C
ATOM   4576  CG  GLU C  81     -21.015  19.531 -16.002  1.00141.38           C
ATOM   4577  CD  GLU C  81     -21.598  19.065 -17.348  1.00141.38           C
ATOM   4578  OE1 GLU C  81     -22.105  19.975 -18.068  1.00141.38           O
ATOM   4579  OE2 GLU C  81     -21.822  17.842 -17.472  1.00141.38           O
ATOM   4580  C   GLU C  81     -18.744  18.763 -18.338  1.00141.38           C
ATOM   4581  O   GLU C  81     -19.150  18.031 -19.230  1.00141.38           O
ATOM   4582  H   GLU C  81     -17.312  18.342 -15.562  1.00  0.00           H
ATOM   4583  HA  GLU C  81     -19.635  17.506 -16.877  1.00  0.00           H
ATOM   4584  HB2 GLU C  81     -19.202  19.382 -14.999  1.00  0.00           H
ATOM   4585  HB3 GLU C  81     -19.131  20.457 -16.381  1.00  0.00           H
ATOM   4586  HG2 GLU C  81     -21.370  20.524 -15.752  1.00  0.00           H
ATOM   4587  HG3 GLU C  81     -21.357  18.835 -15.249  1.00  0.00           H
ATOM   4588  N   ILE C  82     -17.731  19.615 -18.541  1.00155.48           N
ATOM   4589  CA  ILE C  82     -17.386  20.070 -19.870  1.00155.48           C
ATOM   4590  CB  ILE C  82     -17.886  21.483 -20.134  1.00155.48           C
ATOM   4591  CG1 ILE C  82     -19.312  21.733 -19.649  1.00155.48           C
ATOM   4592  CG2 ILE C  82     -17.808  21.646 -21.642  1.00155.48           C
ATOM   4593  CD1 ILE C  82     -20.268  20.870 -20.402  1.00155.48           C
ATOM   4594  C   ILE C  82     -15.910  19.929 -20.133  1.00155.48           C
ATOM   4595  O   ILE C  82     -15.080  20.799 -19.834  1.00155.48           O
ATOM   4596  H   ILE C  82     -17.281  20.042 -17.750  1.00  0.00           H
ATOM   4597  HA  ILE C  82     -17.890  19.425 -20.592  1.00  0.00           H
ATOM   4598  HB  ILE C  82     -17.228  22.210 -19.668  1.00  0.00           H
ATOM   4599 HG12 ILE C  82     -19.419  21.555 -18.580  1.00  0.00           H
ATOM   4600 HG13 ILE C  82     -19.628  22.743 -19.868  1.00  0.00           H
ATOM   4601 HG21 ILE C  82     -18.387  20.884 -22.157  1.00  0.00           H
ATOM   4602 HG22 ILE C  82     -16.782  21.559 -21.986  1.00  0.00           H
ATOM   4603 HG23 ILE C  82     -18.240  22.611 -21.852  1.00  0.00           H
ATOM   4604 HD11 ILE C  82     -19.961  19.845 -20.475  1.00  0.00           H
ATOM   4605 HD12 ILE C  82     -20.402  21.293 -21.381  1.00  0.00           H
ATOM   4606 HD13 ILE C  82     -21.187  20.883 -19.866  1.00  0.00           H
ATOM   4607  N   ARG C  83     -15.621  18.889 -20.904  1.00 65.15           N
ATOM   4608  CA  ARG C  83     -14.339  18.790 -21.569  1.00 65.15           C
ATOM   4609  CB  ARG C  83     -14.089  17.364 -22.029  1.00 65.15           C
ATOM   4610  CG  ARG C  83     -14.193  16.401 -20.845  1.00 65.15           C
ATOM   4611  CD  ARG C  83     -13.433  15.108 -21.122  1.00 65.15           C
ATOM   4612  NE  ARG C  83     -13.622  14.171 -19.999  1.00 65.15           N
ATOM   4613  CZ  ARG C  83     -12.916  14.120 -18.886  1.00 65.15           C
ATOM   4614  NH1 ARG C  83     -11.839  14.837 -18.716  1.00 65.15           N
ATOM   4615  NH2 ARG C  83     -13.279  13.338 -17.911  1.00 65.15           N
ATOM   4616  C   ARG C  83     -14.301  19.799 -22.703  1.00 65.15           C
ATOM   4617  O   ARG C  83     -15.196  19.854 -23.540  1.00 65.15           O
ATOM   4618  H   ARG C  83     -16.403  18.337 -21.240  1.00  0.00           H
ATOM   4619  HA  ARG C  83     -13.572  19.071 -20.849  1.00  0.00           H
ATOM   4620  HB2 ARG C  83     -14.828  17.089 -22.785  1.00  0.00           H
ATOM   4621  HB3 ARG C  83     -13.087  17.321 -22.450  1.00  0.00           H
ATOM   4622  HG2 ARG C  83     -13.778  16.870 -19.952  1.00  0.00           H
ATOM   4623  HG3 ARG C  83     -15.245  16.172 -20.665  1.00  0.00           H
ATOM   4624  HD2 ARG C  83     -13.819  14.667 -22.043  1.00  0.00           H
ATOM   4625  HD3 ARG C  83     -12.376  15.334 -21.274  1.00  0.00           H
ATOM   4626  HE  ARG C  83     -14.495  13.668 -20.007  1.00  0.00           H
ATOM   4627 HH11 ARG C  83     -11.626  15.519 -19.421  1.00  0.00           H
ATOM   4628 HH12 ARG C  83     -11.362  14.833 -17.837  1.00  0.00           H
ATOM   4629 HH21 ARG C  83     -14.218  12.969 -17.918  1.00  0.00           H
ATOM   4630 HH22 ARG C  83     -12.802  13.375 -17.032  1.00  0.00           H
ATOM   4631  N   ALA C  84     -13.211  20.550 -22.730  1.00 62.15           N
ATOM   4632  CA  ALA C  84     -12.956  21.550 -23.743  1.00 62.15           C
ATOM   4633  CB  ALA C  84     -13.281  22.937 -23.196  1.00 62.15           C
ATOM   4634  C   ALA C  84     -11.506  21.481 -24.225  1.00 62.15           C
ATOM   4635  O   ALA C  84     -10.597  21.296 -23.403  1.00 62.15           O
ATOM   4636  H   ALA C  84     -12.533  20.454 -21.997  1.00  0.00           H
ATOM   4637  HA  ALA C  84     -13.623  21.355 -24.575  1.00  0.00           H
ATOM   4638  HB1 ALA C  84     -12.756  23.120 -22.261  1.00  0.00           H
ATOM   4639  HB2 ALA C  84     -14.354  23.032 -23.049  1.00  0.00           H
ATOM   4640  HB3 ALA C  84     -12.971  23.669 -23.942  1.00  0.00           H
ATOM   4641  N   PRO C  85     -11.283  21.439 -25.543  1.00120.41           N
ATOM   4642  CA  PRO C  85      -9.970  21.669 -26.133  1.00120.41           C
ATOM   4643  CD  PRO C  85     -12.146  20.791 -26.500  1.00120.41           C
ATOM   4644  CB  PRO C  85      -9.921  20.975 -27.491  1.00120.41           C
ATOM   4645  CG  PRO C  85     -11.144  20.124 -27.420  1.00120.41           C
ATOM   4646  C   PRO C  85      -9.689  23.140 -26.322  1.00120.41           C
ATOM   4647  O   PRO C  85     -10.479  24.009 -25.972  1.00120.41           O
ATOM   4648  HA  PRO C  85      -9.197  21.249 -25.498  1.00  0.00           H
ATOM   4649  HD2 PRO C  85     -12.781  20.038 -26.028  1.00  0.00           H
ATOM   4650  HD3 PRO C  85     -12.762  21.511 -27.039  1.00  0.00           H
ATOM   4651  HB2 PRO C  85      -9.993  21.666 -28.332  1.00  0.00           H
ATOM   4652  HB3 PRO C  85      -9.037  20.345 -27.588  1.00  0.00           H
ATOM   4653  HG2 PRO C  85     -10.790  19.206 -26.991  1.00  0.00           H
ATOM   4654  HG3 PRO C  85     -11.545  19.966 -28.390  1.00  0.00           H
ATOM   4655  N   TRP C  86      -8.541  23.369 -26.929  1.00 88.36           N
ATOM   4656  CA  TRP C  86      -8.131  24.630 -27.475  1.00 88.36           C
ATOM   4657  CB  TRP C  86      -7.406  25.390 -26.393  1.00 88.36           C
ATOM   4658  CG  TRP C  86      -6.816  26.671 -26.847  1.00 88.36           C
ATOM   4659  CD2 TRP C  86      -5.774  27.401 -26.192  1.00 88.36           C
ATOM   4660  CD1 TRP C  86      -7.114  27.395 -27.941  1.00 88.36           C
ATOM   4661  NE1 TRP C  86      -6.417  28.586 -27.924  1.00 88.36           N
ATOM   4662  CE2 TRP C  86      -5.563  28.643 -26.854  1.00 88.36           C
ATOM   4663  CE3 TRP C  86      -5.023  27.112 -25.056  1.00 88.36           C
ATOM   4664  CZ2 TRP C  86      -4.646  29.591 -26.388  1.00 88.36           C
ATOM   4665  CZ3 TRP C  86      -4.163  28.077 -24.548  1.00 88.36           C
ATOM   4666  CH2 TRP C  86      -3.938  29.298 -25.210  1.00 88.36           C
ATOM   4667  C   TRP C  86      -7.205  24.342 -28.659  1.00 88.36           C
ATOM   4668  O   TRP C  86      -6.138  23.766 -28.442  1.00 88.36           O
ATOM   4669  H   TRP C  86      -7.985  22.579 -27.221  1.00  0.00           H
ATOM   4670  HA  TRP C  86      -8.985  25.234 -27.764  1.00  0.00           H
ATOM   4671  HB2 TRP C  86      -8.100  25.593 -25.573  1.00  0.00           H
ATOM   4672  HB3 TRP C  86      -6.602  24.763 -26.002  1.00  0.00           H
ATOM   4673  HD1 TRP C  86      -7.848  27.125 -28.687  1.00  0.00           H
ATOM   4674  HE3 TRP C  86      -5.170  26.172 -24.550  1.00  0.00           H
ATOM   4675  HZ2 TRP C  86      -4.499  30.518 -26.924  1.00  0.00           H
ATOM   4676  HZ3 TRP C  86      -3.678  27.848 -23.633  1.00  0.00           H
ATOM   4677  HH2 TRP C  86      -3.217  29.995 -24.813  1.00  0.00           H
ATOM   4678  HE1 TRP C  86      -6.538  29.303 -28.627  1.00  0.00           H
ATOM   4679  N   ASP C  87      -7.546  24.839 -29.846  1.00 53.60           N
ATOM   4680  CA  ASP C  87      -6.608  24.971 -30.955  1.00 53.60           C
ATOM   4681  CB  ASP C  87      -6.924  24.144 -32.227  1.00 53.60           C
ATOM   4682  CG  ASP C  87      -7.428  22.703 -32.025  1.00 53.60           C
ATOM   4683  OD1 ASP C  87      -7.452  22.158 -30.900  1.00 53.60           O
ATOM   4684  OD2 ASP C  87      -7.972  22.165 -33.014  1.00 53.60           O
ATOM   4685  C   ASP C  87      -6.382  26.449 -31.265  1.00 53.60           C
ATOM   4686  O   ASP C  87      -7.236  27.319 -31.056  1.00 53.60           O
ATOM   4687  H   ASP C  87      -8.436  25.317 -29.927  1.00  0.00           H
ATOM   4688  HA  ASP C  87      -5.652  24.583 -30.613  1.00  0.00           H
ATOM   4689  HB2 ASP C  87      -7.619  24.665 -32.880  1.00  0.00           H
ATOM   4690  HB3 ASP C  87      -6.018  24.110 -32.832  1.00  0.00           H
ATOM   4691  N   ILE C  88      -5.145  26.708 -31.658  1.00 94.38           N
ATOM   4692  CA  ILE C  88      -4.666  27.987 -32.145  1.00 94.38           C
ATOM   4693  CB  ILE C  88      -3.393  28.415 -31.373  1.00 94.38           C
ATOM   4694  CG1 ILE C  88      -2.179  27.463 -31.528  1.00 94.38           C
ATOM   4695  CG2 ILE C  88      -3.756  28.563 -29.883  1.00 94.38           C
ATOM   4696  CD1 ILE C  88      -0.854  28.060 -31.047  1.00 94.38           C
ATOM   4697  C   ILE C  88      -4.485  27.830 -33.651  1.00 94.38           C
ATOM   4698  O   ILE C  88      -3.772  26.936 -34.118  1.00 94.38           O
ATOM   4699  H   ILE C  88      -4.543  25.919 -31.822  1.00  0.00           H
ATOM   4700  HA  ILE C  88      -5.424  28.756 -31.982  1.00  0.00           H
ATOM   4701  HB  ILE C  88      -3.104  29.397 -31.750  1.00  0.00           H
ATOM   4702 HG12 ILE C  88      -2.371  26.529 -30.998  1.00  0.00           H
ATOM   4703 HG13 ILE C  88      -2.019  27.225 -32.574  1.00  0.00           H
ATOM   4704 HD11 ILE C  88      -0.051  27.353 -31.259  1.00  0.00           H
ATOM   4705 HD12 ILE C  88      -0.655  28.987 -31.586  1.00  0.00           H
ATOM   4706 HD13 ILE C  88      -0.881  28.252 -29.976  1.00  0.00           H
ATOM   4707 HG21 ILE C  88      -2.930  28.994 -29.321  1.00  0.00           H
ATOM   4708 HG22 ILE C  88      -4.611  29.231 -29.795  1.00  0.00           H
ATOM   4709 HG23 ILE C  88      -4.022  27.599 -29.446  1.00  0.00           H
ATOM   4710  N   LYS C  89      -5.255  28.586 -34.426  1.00148.83           N
ATOM   4711  CA  LYS C  89      -4.950  28.792 -35.835  1.00148.83           C
ATOM   4712  CB  LYS C  89      -6.262  28.746 -36.652  1.00148.83           C
ATOM   4713  CG  LYS C  89      -6.137  27.904 -37.935  1.00148.83           C
ATOM   4714  CD  LYS C  89      -5.048  28.437 -38.870  1.00148.83           C
ATOM   4715  CE  LYS C  89      -5.108  27.883 -40.277  1.00148.83           C
ATOM   4716  NZ  LYS C  89      -4.506  26.536 -40.238  1.00148.83           N
ATOM   4717  C   LYS C  89      -4.111  30.072 -35.982  1.00148.83           C
ATOM   4718  O   LYS C  89      -3.891  30.843 -35.048  1.00148.83           O
ATOM   4719  H   LYS C  89      -5.890  29.254 -33.996  1.00  0.00           H
ATOM   4720  HA  LYS C  89      -4.327  27.962 -36.165  1.00  0.00           H
ATOM   4721  HB2 LYS C  89      -7.053  28.285 -36.056  1.00  0.00           H
ATOM   4722  HB3 LYS C  89      -6.593  29.758 -36.893  1.00  0.00           H
ATOM   4723  HG2 LYS C  89      -7.099  27.903 -38.447  1.00  0.00           H
ATOM   4724  HG3 LYS C  89      -5.898  26.874 -37.671  1.00  0.00           H
ATOM   4725  HD2 LYS C  89      -5.134  29.513 -38.923  1.00  0.00           H
ATOM   4726  HD3 LYS C  89      -4.074  28.182 -38.464  1.00  0.00           H
ATOM   4727  HE2 LYS C  89      -6.152  27.879 -40.615  1.00  0.00           H
ATOM   4728  HE3 LYS C  89      -4.547  28.555 -40.936  1.00  0.00           H
ATOM   4729  HZ1 LYS C  89      -4.485  26.121 -41.155  1.00  0.00           H
ATOM   4730  HZ2 LYS C  89      -3.570  26.611 -39.863  1.00  0.00           H
ATOM   4731  HZ3 LYS C  89      -5.057  25.970 -39.604  1.00  0.00           H
ATOM   4732  N   GLU C  90      -3.462  30.214 -37.127  1.00 80.36           N
ATOM   4733  CA  GLU C  90      -2.616  31.344 -37.455  1.00 80.36           C
ATOM   4734  CB  GLU C  90      -2.003  31.204 -38.855  1.00 80.36           C
ATOM   4735  CG  GLU C  90      -1.117  29.980 -39.084  1.00 80.36           C
ATOM   4736  CD  GLU C  90       0.190  30.123 -38.290  1.00 80.36           C
ATOM   4737  OE1 GLU C  90       0.991  30.959 -38.767  1.00 80.36           O
ATOM   4738  OE2 GLU C  90       0.104  29.943 -37.054  1.00 80.36           O
ATOM   4739  C   GLU C  90      -3.373  32.670 -37.469  1.00 80.36           C
ATOM   4740  O   GLU C  90      -2.787  33.708 -37.116  1.00 80.36           O
ATOM   4741  H   GLU C  90      -3.559  29.497 -37.811  1.00  0.00           H
ATOM   4742  HA  GLU C  90      -1.848  31.360 -36.693  1.00  0.00           H
ATOM   4743  HB2 GLU C  90      -2.811  31.185 -39.585  1.00  0.00           H
ATOM   4744  HB3 GLU C  90      -1.410  32.101 -39.045  1.00  0.00           H
ATOM   4745  HG2 GLU C  90      -1.654  29.069 -38.818  1.00  0.00           H
ATOM   4746  HG3 GLU C  90      -0.891  29.933 -40.151  1.00  0.00           H
ATOM   4747  N   GLU C  91      -4.560  32.662 -38.080  1.00126.85           N
ATOM   4748  CA  GLU C  91      -5.447  33.816 -38.150  1.00126.85           C
ATOM   4749  CB  GLU C  91      -6.638  33.595 -39.101  1.00126.85           C
ATOM   4750  CG  GLU C  91      -7.455  32.287 -38.968  1.00126.85           C
ATOM   4751  CD  GLU C  91      -6.903  31.166 -39.873  1.00126.85           C
ATOM   4752  OE1 GLU C  91      -5.736  31.311 -40.324  1.00126.85           O
ATOM   4753  OE2 GLU C  91      -7.396  30.024 -39.811  1.00126.85           O
ATOM   4754  C   GLU C  91      -5.947  34.182 -36.775  1.00126.85           C
ATOM   4755  O   GLU C  91      -5.804  35.343 -36.379  1.00126.85           O
ATOM   4756  H   GLU C  91      -4.911  31.802 -38.497  1.00  0.00           H
ATOM   4757  HA  GLU C  91      -4.884  34.672 -38.504  1.00  0.00           H
ATOM   4758  HB2 GLU C  91      -6.289  33.705 -40.124  1.00  0.00           H
ATOM   4759  HB3 GLU C  91      -7.304  34.437 -38.954  1.00  0.00           H
ATOM   4760  HG2 GLU C  91      -7.497  31.960 -37.926  1.00  0.00           H
ATOM   4761  HG3 GLU C  91      -8.476  32.501 -39.283  1.00  0.00           H
ATOM   4762  N   GLU C  92      -6.284  33.169 -35.982  1.00124.13           N
ATOM   4763  CA  GLU C  92      -6.884  33.394 -34.705  1.00124.13           C
ATOM   4764  CB  GLU C  92      -8.358  33.724 -34.892  1.00124.13           C
ATOM   4765  CG  GLU C  92      -8.833  34.945 -35.693  1.00124.13           C
ATOM   4766  CD  GLU C  92      -9.126  34.790 -37.171  1.00124.13           C
ATOM   4767  OE1 GLU C  92      -9.765  33.782 -37.503  1.00124.13           O
ATOM   4768  OE2 GLU C  92      -9.012  35.845 -37.850  1.00124.13           O
ATOM   4769  C   GLU C  92      -6.548  32.284 -33.679  1.00124.13           C
ATOM   4770  O   GLU C  92      -6.638  31.096 -33.983  1.00124.13           O
ATOM   4771  H   GLU C  92      -6.398  32.242 -36.375  1.00  0.00           H
ATOM   4772  HA  GLU C  92      -6.512  34.302 -34.338  1.00  0.00           H
ATOM   4773  HB2 GLU C  92      -8.812  32.837 -35.278  1.00  0.00           H
ATOM   4774  HB3 GLU C  92      -8.707  33.973 -33.899  1.00  0.00           H
ATOM   4775  HG2 GLU C  92      -8.142  35.774 -35.539  1.00  0.00           H
ATOM   4776  HG3 GLU C  92      -9.799  35.218 -35.267  1.00  0.00           H
ATOM   4777  N   HIS C  93      -6.545  32.658 -32.391  1.00217.13           N
ATOM   4778  CA  HIS C  93      -7.124  31.785 -31.364  1.00217.13           C
ATOM   4779  ND1 HIS C  93      -4.061  31.801 -30.099  1.00217.13           N
ATOM   4780  CG  HIS C  93      -5.197  32.567 -29.865  1.00217.13           C
ATOM   4781  CB  HIS C  93      -6.612  32.094 -29.931  1.00217.13           C
ATOM   4782  NE2 HIS C  93      -3.468  33.908 -29.825  1.00217.13           N
ATOM   4783  CD2 HIS C  93      -4.836  33.868 -29.691  1.00217.13           C
ATOM   4784  CE1 HIS C  93      -3.035  32.659 -30.078  1.00217.13           C
ATOM   4785  C   HIS C  93      -8.635  31.942 -31.469  1.00217.13           C
ATOM   4786  O   HIS C  93      -9.238  32.167 -30.438  1.00217.13           O
ATOM   4787  H   HIS C  93      -6.693  33.639 -32.211  1.00  0.00           H
ATOM   4788  HA  HIS C  93      -6.903  30.738 -31.583  1.00  0.00           H
ATOM   4789  HB2 HIS C  93      -7.205  32.886 -29.473  1.00  0.00           H
ATOM   4790  HB3 HIS C  93      -6.731  31.209 -29.304  1.00  0.00           H
ATOM   4791  HD2 HIS C  93      -5.520  34.693 -29.543  1.00  0.00           H
ATOM   4792  HE1 HIS C  93      -2.007  32.378 -30.265  1.00  0.00           H
ATOM   4793  HE2 HIS C  93      -2.888  34.733 -29.779  1.00  0.00           H
ATOM   4794  N   GLU C  94      -9.202  32.047 -32.687  1.00286.99           N
ATOM   4795  CA  GLU C  94     -10.593  31.764 -33.083  1.00286.99           C
ATOM   4796  CB  GLU C  94     -10.821  31.623 -34.610  1.00286.99           C
ATOM   4797  CG  GLU C  94     -12.007  30.770 -35.104  1.00286.99           C
ATOM   4798  CD  GLU C  94     -12.043  30.737 -36.643  1.00286.99           C
ATOM   4799  OE1 GLU C  94     -12.685  31.658 -37.210  1.00286.99           O
ATOM   4800  OE2 GLU C  94     -11.399  29.824 -37.217  1.00286.99           O
ATOM   4801  C   GLU C  94     -10.802  30.443 -32.459  1.00286.99           C
ATOM   4802  O   GLU C  94     -10.004  29.584 -32.852  1.00286.99           O
ATOM   4803  H   GLU C  94      -8.569  31.869 -33.450  1.00  0.00           H
ATOM   4804  HA  GLU C  94     -11.252  32.499 -32.676  1.00  0.00           H
ATOM   4805  HB2 GLU C  94     -10.935  32.626 -35.025  1.00  0.00           H
ATOM   4806  HB3 GLU C  94      -9.937  31.144 -35.026  1.00  0.00           H
ATOM   4807  HG2 GLU C  94     -11.928  29.756 -34.717  1.00  0.00           H
ATOM   4808  HG3 GLU C  94     -12.950  31.169 -34.748  1.00  0.00           H
ATOM   4809  N   ILE C  95     -11.135  30.572 -31.153  1.00142.57           N
ATOM   4810  CA  ILE C  95     -10.562  29.667 -30.215  1.00142.57           C
ATOM   4811  CB  ILE C  95     -10.826  29.687 -28.704  1.00142.57           C
ATOM   4812  CG1 ILE C  95     -10.701  31.035 -28.041  1.00142.57           C
ATOM   4813  CG2 ILE C  95      -9.748  28.799 -28.096  1.00142.57           C
ATOM   4814  CD1 ILE C  95     -11.155  30.999 -26.579  1.00142.57           C
ATOM   4815  C   ILE C  95     -11.261  28.521 -30.742  1.00142.57           C
ATOM   4816  O   ILE C  95     -12.493  28.400 -30.773  1.00142.57           O
ATOM   4817  H   ILE C  95     -11.914  31.120 -30.844  1.00  0.00           H
ATOM   4818  HA  ILE C  95      -9.488  29.624 -30.407  1.00  0.00           H
ATOM   4819  HB  ILE C  95     -11.787  29.243 -28.478  1.00  0.00           H
ATOM   4820 HG12 ILE C  95      -9.655  31.338 -28.087  1.00  0.00           H
ATOM   4821 HG13 ILE C  95     -11.314  31.735 -28.594  1.00  0.00           H
ATOM   4822 HG21 ILE C  95      -8.802  29.146 -28.490  1.00  0.00           H
ATOM   4823 HG22 ILE C  95      -9.903  27.761 -28.379  1.00  0.00           H
ATOM   4824 HG23 ILE C  95      -9.705  28.860 -27.012  1.00  0.00           H
ATOM   4825 HD11 ILE C  95     -10.332  31.302 -25.936  1.00  0.00           H
ATOM   4826 HD12 ILE C  95     -11.459  30.000 -26.265  1.00  0.00           H
ATOM   4827 HD13 ILE C  95     -11.998  31.677 -26.455  1.00  0.00           H
ATOM   4828  N   LYS C  96     -10.392  27.632 -31.074  1.00260.98           N
ATOM   4829  CA  LYS C  96     -10.886  26.398 -31.369  1.00260.98           C
ATOM   4830  CB  LYS C  96      -9.873  25.904 -32.370  1.00260.98           C
ATOM   4831  CG  LYS C  96     -10.557  24.882 -33.206  1.00260.98           C
ATOM   4832  CD  LYS C  96     -10.959  23.856 -32.189  1.00260.98           C
ATOM   4833  CE  LYS C  96     -11.454  22.760 -32.967  1.00260.98           C
ATOM   4834  NZ  LYS C  96     -10.507  21.663 -33.092  1.00260.98           N
ATOM   4835  C   LYS C  96     -11.076  25.790 -29.972  1.00260.98           C
ATOM   4836  O   LYS C  96     -10.305  24.938 -29.555  1.00260.98           O
ATOM   4837  H   LYS C  96      -9.419  27.879 -31.255  1.00  0.00           H
ATOM   4838  HA  LYS C  96     -11.854  26.493 -31.870  1.00  0.00           H
ATOM   4839  HB2 LYS C  96      -9.527  26.686 -33.054  1.00  0.00           H
ATOM   4840  HB3 LYS C  96      -9.063  25.504 -31.800  1.00  0.00           H
ATOM   4841  HG2 LYS C  96     -11.434  25.342 -33.656  1.00  0.00           H
ATOM   4842  HG3 LYS C  96      -9.904  24.460 -33.967  1.00  0.00           H
ATOM   4843  HD2 LYS C  96     -11.845  24.191 -31.644  1.00  0.00           H
ATOM   4844  HD3 LYS C  96     -10.148  23.546 -31.531  1.00  0.00           H
ATOM   4845  HE2 LYS C  96     -12.290  22.542 -32.353  1.00  0.00           H
ATOM   4846  HE3 LYS C  96     -11.828  23.082 -33.930  1.00  0.00           H
ATOM   4847  HZ1 LYS C  96      -9.693  21.989 -33.613  1.00  0.00           H
ATOM   4848  HZ2 LYS C  96     -10.110  21.400 -32.205  1.00  0.00           H
ATOM   4849  HZ3 LYS C  96     -10.969  20.905 -33.584  1.00  0.00           H
ATOM   4850  N   MET C  97     -11.933  26.399 -29.155  1.00130.69           N
ATOM   4851  CA  MET C  97     -12.329  25.960 -27.854  1.00130.69           C
ATOM   4852  CB  MET C  97     -12.160  26.968 -26.726  1.00130.69           C
ATOM   4853  CG  MET C  97     -12.681  26.369 -25.423  1.00130.69           C
ATOM   4854  SD  MET C  97     -12.678  27.481 -24.016  1.00130.69           S
ATOM   4855  CE  MET C  97     -12.886  26.207 -22.763  1.00130.69           C
ATOM   4856  C   MET C  97     -13.766  25.623 -28.053  1.00130.69           C
ATOM   4857  O   MET C  97     -14.659  26.472 -28.118  1.00130.69           O
ATOM   4858  H   MET C  97     -12.529  27.101 -29.597  1.00  0.00           H
ATOM   4859  HA  MET C  97     -11.771  25.068 -27.606  1.00  0.00           H
ATOM   4860  HB2 MET C  97     -11.115  27.214 -26.579  1.00  0.00           H
ATOM   4861  HB3 MET C  97     -12.706  27.863 -26.964  1.00  0.00           H
ATOM   4862  HG2 MET C  97     -13.687  25.966 -25.549  1.00  0.00           H
ATOM   4863  HG3 MET C  97     -12.023  25.547 -25.172  1.00  0.00           H
ATOM   4864  HE1 MET C  97     -12.145  25.428 -22.923  1.00  0.00           H
ATOM   4865  HE2 MET C  97     -12.740  26.643 -21.777  1.00  0.00           H
ATOM   4866  HE3 MET C  97     -13.891  25.789 -22.848  1.00  0.00           H
ATOM   4867  N   ARG C  98     -13.933  24.330 -28.184  1.00130.42           N
ATOM   4868  CA  ARG C  98     -15.218  23.735 -28.039  1.00130.42           C
ATOM   4869  CB  ARG C  98     -15.411  22.603 -29.019  1.00130.42           C
ATOM   4870  CG  ARG C  98     -15.450  23.247 -30.418  1.00130.42           C
ATOM   4871  CD  ARG C  98     -16.572  22.833 -31.366  1.00130.42           C
ATOM   4872  NE  ARG C  98     -16.751  21.391 -31.544  1.00130.42           N
ATOM   4873  CZ  ARG C  98     -17.688  20.884 -32.336  1.00130.42           C
ATOM   4874  NH1 ARG C  98     -18.632  21.536 -32.920  1.00130.42           N
ATOM   4875  NH2 ARG C  98     -17.587  19.678 -32.742  1.00130.42           N
ATOM   4876  C   ARG C  98     -15.375  23.332 -26.623  1.00130.42           C
ATOM   4877  O   ARG C  98     -14.405  22.989 -25.956  1.00130.42           O
ATOM   4878  H   ARG C  98     -13.115  23.740 -28.067  1.00  0.00           H
ATOM   4879  HA  ARG C  98     -15.943  24.497 -28.247  1.00  0.00           H
ATOM   4880  HB2 ARG C  98     -14.566  21.934 -28.890  1.00  0.00           H
ATOM   4881  HB3 ARG C  98     -16.335  22.069 -28.800  1.00  0.00           H
ATOM   4882  HG2 ARG C  98     -15.511  24.328 -30.300  1.00  0.00           H
ATOM   4883  HG3 ARG C  98     -14.519  23.139 -30.933  1.00  0.00           H
ATOM   4884  HD2 ARG C  98     -17.486  23.315 -31.029  1.00  0.00           H
ATOM   4885  HD3 ARG C  98     -16.337  23.247 -32.347  1.00  0.00           H
ATOM   4886  HE  ARG C  98     -16.171  20.747 -31.014  1.00  0.00           H
ATOM   4887 HH11 ARG C  98     -18.319  22.452 -33.231  1.00  0.00           H
ATOM   4888 HH12 ARG C  98     -18.964  21.055 -33.746  1.00  0.00           H
ATOM   4889 HH21 ARG C  98     -16.792  19.143 -32.435  1.00  0.00           H
ATOM   4890 HH22 ARG C  98     -18.148  19.325 -33.521  1.00  0.00           H
ATOM   4891  N   PHE C  99     -16.610  23.282 -26.207  1.00143.44           N
ATOM   4892  CA  PHE C  99     -16.957  22.613 -24.989  1.00143.44           C
ATOM   4893  CB  PHE C  99     -17.007  23.710 -23.903  1.00143.44           C
ATOM   4894  CG  PHE C  99     -18.310  24.430 -23.603  1.00143.44           C
ATOM   4895  CD1 PHE C  99     -19.577  23.816 -23.639  1.00143.44           C
ATOM   4896  CD2 PHE C  99     -18.237  25.776 -23.231  1.00143.44           C
ATOM   4897  CE1 PHE C  99     -20.740  24.574 -23.503  1.00143.44           C
ATOM   4898  CE2 PHE C  99     -19.403  26.481 -22.898  1.00143.44           C
ATOM   4899  CZ  PHE C  99     -20.661  25.894 -23.085  1.00143.44           C
ATOM   4900  C   PHE C  99     -18.183  21.751 -25.304  1.00143.44           C
ATOM   4901  O   PHE C  99     -19.080  22.200 -26.020  1.00143.44           O
ATOM   4902  H   PHE C  99     -17.348  23.632 -26.812  1.00  0.00           H
ATOM   4903  HA  PHE C  99     -16.156  21.923 -24.723  1.00  0.00           H
ATOM   4904  HB2 PHE C  99     -16.268  24.471 -24.168  1.00  0.00           H
ATOM   4905  HB3 PHE C  99     -16.581  23.342 -22.985  1.00  0.00           H
ATOM   4906  HD1 PHE C  99     -19.698  22.763 -23.785  1.00  0.00           H
ATOM   4907  HD2 PHE C  99     -17.280  26.273 -23.226  1.00  0.00           H
ATOM   4908  HE1 PHE C  99     -21.700  24.148 -23.738  1.00  0.00           H
ATOM   4909  HE2 PHE C  99     -19.333  27.508 -22.602  1.00  0.00           H
ATOM   4910  HZ  PHE C  99     -21.575  26.454 -22.998  1.00  0.00           H
ATOM   4911  N   ASP C 100     -18.227  20.530 -24.781  1.00 54.54           N
ATOM   4912  CA  ASP C 100     -19.415  19.668 -24.845  1.00 54.54           C
ATOM   4913  CB  ASP C 100     -19.009  18.203 -24.657  1.00 54.54           C
ATOM   4914  CG  ASP C 100     -18.781  17.537 -25.954  1.00 54.54           C
ATOM   4915  OD1 ASP C 100     -19.851  17.351 -26.586  1.00 54.54           O
ATOM   4916  OD2 ASP C 100     -17.726  16.855 -26.040  1.00 54.54           O
ATOM   4917  C   ASP C 100     -20.411  19.953 -23.738  1.00 54.54           C
ATOM   4918  O   ASP C 100     -20.363  19.277 -22.716  1.00 54.54           O
ATOM   4919  H   ASP C 100     -17.433  20.193 -24.256  1.00  0.00           H
ATOM   4920  HA  ASP C 100     -19.929  19.805 -25.800  1.00  0.00           H
ATOM   4921  HB2 ASP C 100     -18.160  18.101 -23.984  1.00  0.00           H
ATOM   4922  HB3 ASP C 100     -19.849  17.622 -24.263  1.00  0.00           H
ATOM   4923  N   MET C 101     -21.405  20.808 -23.971  1.00138.71           N
ATOM   4924  CA  MET C 101     -22.557  20.874 -23.072  1.00138.71           C
ATOM   4925  CB  MET C 101     -22.661  22.211 -22.352  1.00138.71           C
ATOM   4926  CG  MET C 101     -23.161  21.978 -20.929  1.00138.71           C
ATOM   4927  SD  MET C 101     -22.619  23.197 -19.699  1.00138.71           S
ATOM   4928  CE  MET C 101     -23.752  22.641 -18.417  1.00138.71           C
ATOM   4929  C   MET C 101     -23.841  20.405 -23.744  1.00138.71           C
ATOM   4930  O   MET C 101     -24.652  21.212 -24.221  1.00138.71           O
ATOM   4931  H   MET C 101     -21.510  21.154 -24.919  1.00  0.00           H
ATOM   4932  HA  MET C 101     -22.373  20.164 -22.277  1.00  0.00           H
ATOM   4933  HB2 MET C 101     -23.295  22.912 -22.892  1.00  0.00           H
ATOM   4934  HB3 MET C 101     -21.673  22.635 -22.256  1.00  0.00           H
ATOM   4935  HG2 MET C 101     -24.215  21.915 -20.927  1.00  0.00           H
ATOM   4936  HG3 MET C 101     -22.935  20.975 -20.588  1.00  0.00           H
ATOM   4937  HE1 MET C 101     -23.223  22.012 -17.701  1.00  0.00           H
ATOM   4938  HE2 MET C 101     -24.171  23.507 -17.913  1.00  0.00           H
ATOM   4939  HE3 MET C 101     -24.559  22.051 -18.853  1.00  0.00           H
ATOM   4940  N   PRO C 102     -24.054  19.080 -23.795  1.00 80.31           N
ATOM   4941  CA  PRO C 102     -25.281  18.538 -24.329  1.00 80.31           C
ATOM   4942  CD  PRO C 102     -23.239  18.020 -23.201  1.00 80.31           C
ATOM   4943  CB  PRO C 102     -25.064  17.029 -24.323  1.00 80.31           C
ATOM   4944  CG  PRO C 102     -24.119  16.778 -23.161  1.00 80.31           C
ATOM   4945  C   PRO C 102     -26.467  18.984 -23.467  1.00 80.31           C
ATOM   4946  O   PRO C 102     -26.486  18.815 -22.251  1.00 80.31           O
ATOM   4947  HA  PRO C 102     -25.416  18.884 -25.352  1.00  0.00           H
ATOM   4948  HD2 PRO C 102     -22.937  18.255 -22.180  1.00  0.00           H
ATOM   4949  HD3 PRO C 102     -22.361  17.835 -23.822  1.00  0.00           H
ATOM   4950  HB2 PRO C 102     -26.000  16.483 -24.205  1.00  0.00           H
ATOM   4951  HB3 PRO C 102     -24.546  16.747 -25.240  1.00  0.00           H
ATOM   4952  HG2 PRO C 102     -23.540  15.867 -23.304  1.00  0.00           H
ATOM   4953  HG3 PRO C 102     -24.680  16.748 -22.226  1.00  0.00           H
ATOM   4954  N   GLY C 103     -27.520  19.470 -24.121  1.00 30.96           N
ATOM   4955  CA  GLY C 103     -28.806  19.765 -23.471  1.00 30.96           C
ATOM   4956  C   GLY C 103     -28.817  21.085 -22.719  1.00 30.96           C
ATOM   4957  O   GLY C 103     -29.796  21.422 -22.066  1.00 30.96           O
ATOM   4958  H   GLY C 103     -27.440  19.625 -25.111  1.00  0.00           H
ATOM   4959  HA2 GLY C 103     -29.592  19.812 -24.221  1.00  0.00           H
ATOM   4960  HA3 GLY C 103     -29.040  18.976 -22.755  1.00  0.00           H
ATOM   4961  N   LEU C 104     -27.746  21.850 -22.861  1.00122.67           N
ATOM   4962  CA  LEU C 104     -27.585  23.132 -22.222  1.00122.67           C
ATOM   4963  CB  LEU C 104     -26.086  23.301 -22.070  1.00122.67           C
ATOM   4964  CG  LEU C 104     -25.544  24.424 -21.196  1.00122.67           C
ATOM   4965  CD1 LEU C 104     -25.549  25.763 -21.897  1.00122.67           C
ATOM   4966  CD2 LEU C 104     -26.195  24.381 -19.821  1.00122.67           C
ATOM   4967  C   LEU C 104     -28.270  24.229 -23.008  1.00122.67           C
ATOM   4968  O   LEU C 104     -28.180  24.292 -24.239  1.00122.67           O
ATOM   4969  H   LEU C 104     -26.960  21.503 -23.393  1.00  0.00           H
ATOM   4970  HA  LEU C 104     -28.037  23.080 -21.229  1.00  0.00           H
ATOM   4971  HB2 LEU C 104     -25.851  22.375 -21.582  1.00  0.00           H
ATOM   4972  HB3 LEU C 104     -25.595  23.333 -23.042  1.00  0.00           H
ATOM   4973  HG  LEU C 104     -24.496  24.249 -21.045  1.00  0.00           H
ATOM   4974 HD11 LEU C 104     -24.633  25.867 -22.474  1.00  0.00           H
ATOM   4975 HD12 LEU C 104     -26.366  25.851 -22.592  1.00  0.00           H
ATOM   4976 HD13 LEU C 104     -25.623  26.538 -21.139  1.00  0.00           H
ATOM   4977 HD21 LEU C 104     -26.164  23.371 -19.422  1.00  0.00           H
ATOM   4978 HD22 LEU C 104     -27.240  24.663 -19.883  1.00  0.00           H
ATOM   4979 HD23 LEU C 104     -25.660  25.038 -19.137  1.00  0.00           H
ATOM   4980  N   SER C 105     -28.829  25.181 -22.272  1.00 46.68           N
ATOM   4981  CA  SER C 105     -29.333  26.417 -22.837  1.00 46.68           C
ATOM   4982  CB  SER C 105     -30.733  26.674 -22.305  1.00 46.68           C
ATOM   4983  OG  SER C 105     -30.648  27.045 -20.954  1.00 46.68           O
ATOM   4984  C   SER C 105     -28.380  27.588 -22.582  1.00 46.68           C
ATOM   4985  O   SER C 105     -27.691  27.713 -21.587  1.00 46.68           O
ATOM   4986  H   SER C 105     -28.805  25.110 -21.259  1.00  0.00           H
ATOM   4987  HA  SER C 105     -29.421  26.291 -23.914  1.00  0.00           H
ATOM   4988  HB2 SER C 105     -31.186  27.473 -22.887  1.00  0.00           H
ATOM   4989  HB3 SER C 105     -31.334  25.770 -22.404  1.00  0.00           H
ATOM   4990  HG  SER C 105     -31.383  27.637 -20.739  1.00  0.00           H
ATOM   4991  N   LYS C 106     -28.352  28.519 -23.515  1.00162.10           N
ATOM   4992  CA  LYS C 106     -27.533  29.732 -23.510  1.00162.10           C
ATOM   4993  CB  LYS C 106     -27.775  30.536 -24.801  1.00162.10           C
ATOM   4994  CG  LYS C 106     -29.247  30.593 -25.255  1.00162.10           C
ATOM   4995  CD  LYS C 106     -29.736  29.377 -26.076  1.00162.10           C
ATOM   4996  CE  LYS C 106     -31.248  29.429 -26.276  1.00162.10           C
ATOM   4997  NZ  LYS C 106     -31.548  29.847 -27.658  1.00162.10           N
ATOM   4998  C   LYS C 106     -27.754  30.607 -22.268  1.00162.10           C
[truncated: 1,486,418 more chars]
