# Supplementary material for: Structural model of dodecameric heat-shock protein Hsp21: Flexible N-terminal arms interact with client proteins while C-terminal tails maintain the dodecamer and chaperone activity
Source: J Biol Chem. 2017 Mar 21;292(19):8103–21. doi: 10.1074/jbc.M116.766816 (PMC5427286; doi:10.1074/jbc.M116.766816)
Supplement: Supplemental Data [file supp_M116.766816_Supplemental_information_5_MS_and_MSMS-spectra.zip]

Archive with 1 entries (1 files):
- Supplemental information 5_MS and MSMS-spectra.pdf
